# Supplementary material for: 4-[(E)-(4-Diethyl­amino-2-hy­droxy­benzyl­idene)amino]-1,5-dimethyl-2-phenyl-1H-pyrazol-3(2H)-one
Source: Acta Crystallogr Sect E Struct Rep Online. 2011 Sep 20;67(Pt 10):o2692. doi: 10.1107/S1600536811037615 (PMC3201426; doi:10.1107/S1600536811037615)
Supplement: Supplementary file 1 [file e-67-o2692-sup1.cif]

##############################################################################
#                                                                            #
# This CIF contains the data in a paper accepted for publication in          #
# Acta Crystallographica Section E. It conforms to the requirements of       #
# Notes for Authors for Acta Crystallographica Section E, and has been       #
# peer reviewed under the auspices of the IUCr Commission on Journals.       #
#                                                                            #
# Full details of the Crystallographic Information File format               #
# are given in the paper "The Crystallographic Information File (CIF):       #
# a New Standard Archive File for Crystallography" by S. R. Hall, F. H.      #
# Allen and I. D. Brown [Acta Cryst. (1991), A47, 655-685].                  #
#                                                                            #
# The current version of the core CIF dictionary is obtainable from          #
# ftp://ftp.iucr.org/pub/cif_core.dic.                                       #
#                                                                            #
# Software is freely available for graphical display of the structure(s)     #
# in this CIF. For information consult the CIF software page                 #
# http://www.iucr.org/resources/cif/software.                                #
#                                                                            #
# This file may be used for bona fide research purposes within the           #
# scientific community so long as proper attribution is given to the journal # 
# article from which it was obtained.                                        #
#                                                                            #
##############################################################################
data_global
_audit_creation_method     SHELXL97
_journal_date_recd_electronic     2011-08-15
_journal_date_accepted     2011-09-14
_journal_name_full     'Acta Crystallographica, Section E'
_journal_year     2011
_journal_volume     67
_journal_issue     10
_journal_page_first     o2692
_journal_page_last     o2692
_journal_paper_category     QO
_journal_coeditor_code     GK2400
_publ_contact_author_name     'G. Chakkaravarthi'
_publ_contact_author_address
;
Department of Physics
CPCL Polytechnic College
Chennai 600 068
India
;
_publ_contact_author_email     chakkaravarthi_2005@yahoo.com
_publ_contact_author_fax     ?
_publ_contact_author_phone     '09940334668'
_publ_section_title
;\
4-[(<i>E</i>)-(4-Diethylamino-2-hydroxybenzylidene)amino]-1,5-dimethyl-2-\
phenyl-1<i>H</i>-pyrazol-3(2<i>H</i>)-one
;
loop_
    _publ_author_name
    _publ_author_address
    'K. Manvizhi'
;
Department of Chemistry
Anand Institute of Higher Technology
Kazhipattur
Chennai 603 103
India
;
    'G. Chakkaravarthi'
;
Department of Physics
CPCL Polytechnic College
Chennai 600 068
India
;
    'G. Anbalagan'
;
Department of Physics
Presidency College (Autonomous)
Chennai 600 005
India
;
    'G. Rajagopal'
;
Department of Chemistry
Government Arts College
Melur 625 106
India
;
data_I
_audit_creation_method     SHELXL97
_chemical_name_systematic
;
4-[(<i>E</i>)-(4-Diethylamino-2-hydroxybenzylidene)amino]-1,5-dimethyl-
2-phenyl-1<i>H</i>-pyrazol-3(2<i>H</i>)-one
;
_chemical_name_common     ?
_chemical_formula_moiety     'C22 H26 N4 O2'
_chemical_formula_sum     'C22 H26 N4 O2'
_chemical_formula_iupac     'C22 H26 N4 O2'
_chemical_formula_weight     378.47
_chemical_melting_point     ?
_symmetry_cell_setting     monoclinic
_symmetry_space_group_name_H-M     'C 2/c'
_symmetry_space_group_name_Hall     '-C 2yc'
loop_
    _symmetry_equiv_pos_as_xyz
    'x, y, z'
    '-x, y, -z+1/2'
    'x+1/2, y+1/2, z'
    '-x+1/2, y+1/2, -z+1/2'
    '-x, -y, -z'
    'x, -y, z-1/2'
    '-x+1/2, -y+1/2, -z'
    'x+1/2, -y+1/2, z-1/2'
_cell_length_a     17.2794(6)
_cell_length_b     7.1853(3)
_cell_length_c     32.9711(12)
_cell_angle_alpha     90.00
_cell_angle_beta     101.6520(10)
_cell_angle_gamma     90.00
_cell_volume     4009.3(3)
_cell_formula_units_Z     8
_cell_measurement_reflns_used     22393
_cell_measurement_theta_min     2.4
_cell_measurement_theta_max     27.1
_cell_measurement_temperature     295(2)
_exptl_crystal_description     block
_exptl_crystal_colour     colourless
_exptl_crystal_size_max     0.28
_exptl_crystal_size_mid     0.24
_exptl_crystal_size_min     0.20
_exptl_crystal_density_diffrn     1.254
_exptl_crystal_density_meas     ?
_exptl_crystal_density_method     'not measured'
_exptl_crystal_F_000     1616
_exptl_absorpt_coefficient_mu     0.082
_exptl_absorpt_correction_type     multi-scan
_exptl_absorpt_process_details     '(SADABS; Sheldrick, 1996)'
_exptl_absorpt_correction_T_min     0.9773
_exptl_absorpt_correction_T_max     0.9837
_exptl_special_details     ?
_diffrn_ambient_temperature     295(2)
_diffrn_radiation_type     MoK\a
_diffrn_radiation_wavelength     0.71073
_diffrn_radiation_source     'fine-focus sealed tube'
_diffrn_radiation_monochromator     graphite
_diffrn_measurement_device_type     'Bruker Kappa APEXII'
_diffrn_measurement_method     '\w and \f'
_diffrn_detector_area_resol_mean     ?
_diffrn_reflns_number     21210
_diffrn_reflns_av_R_equivalents     0.0287
_diffrn_reflns_av_sigmaI/netI     0.0254
_diffrn_reflns_theta_min     2.41
_diffrn_reflns_theta_max     27.09
_diffrn_reflns_theta_full     27.09
_diffrn_measured_fraction_theta_max     0.997
_diffrn_measured_fraction_theta_full     0.997
_diffrn_reflns_limit_h_min     -18
_diffrn_reflns_limit_h_max     22
_diffrn_reflns_limit_k_min     -8
_diffrn_reflns_limit_k_max     9
_diffrn_reflns_limit_l_min     -42
_diffrn_reflns_limit_l_max     41
_diffrn_standards_number     0
_diffrn_standards_interval_count     ?
_diffrn_standards_interval_time     0
_diffrn_standards_decay_%     ?
_refine_special_details     ?
_reflns_number_total     4398
_reflns_number_gt     3293
_reflns_threshold_expression     I>2\s(I)
_refine_ls_structure_factor_coef     Fsqd
_refine_ls_matrix_type     full
_refine_ls_R_factor_all     0.0691
_refine_ls_R_factor_gt     0.0485
_refine_ls_wR_factor_gt     0.1138
_refine_ls_wR_factor_ref     0.1264
_refine_ls_goodness_of_fit_ref     1.032
_refine_ls_restrained_S_all     1.032
_refine_ls_number_reflns     4398
_refine_ls_number_parameters     274
_refine_ls_number_restraints     3
_refine_ls_hydrogen_treatment     constr
_refine_ls_weighting_scheme     calc
_refine_ls_weighting_details
       'calc w = 1/[\s^2^(Fo^2^)+(0.0520P)^2^+2.4774P] where P=(Fo^2^+2Fc^2^)/3'
_atom_sites_solution_hydrogens     geom
_atom_sites_solution_primary     direct
_atom_sites_solution_secondary     difmap
_refine_ls_shift/su_max     0.000
_refine_ls_shift/su_mean     0.000
_refine_diff_density_max     0.326
_refine_diff_density_min     -0.179
_refine_ls_extinction_method     none
_refine_ls_extinction_coef     ?
loop_
    _atom_type_symbol
    _atom_type_description
    _atom_type_scat_dispersion_real
    _atom_type_scat_dispersion_imag
    _atom_type_scat_source
    'C' 'C' 0.0033 0.0016
                         'International Tables Vol C Tables 4.2.6.8 and 6.1.1.4'
    'H' 'H' 0.0000 0.0000
                         'International Tables Vol C Tables 4.2.6.8 and 6.1.1.4'
    'N' 'N' 0.0061 0.0033
                         'International Tables Vol C Tables 4.2.6.8 and 6.1.1.4'
    'O' 'O' 0.0106 0.0060
                         'International Tables Vol C Tables 4.2.6.8 and 6.1.1.4'
_computing_data_collection     'APEX2 (Bruker, 2004)'
_computing_cell_refinement     'SAINT (Bruker, 2004)'
_computing_data_reduction     'SAINT (Bruker, 2004)'
_computing_structure_solution     'SHELXS97 (Sheldrick, 2008)'
_computing_structure_refinement     'SHELXL97 (Sheldrick, 2008)'
_computing_molecular_graphics     'PLATON (Spek, 2009)'
_computing_publication_material     'SHELXL97 (Sheldrick, 2008)'
loop_
    _atom_site_type_symbol
    _atom_site_label
    _atom_site_fract_x
    _atom_site_fract_y
    _atom_site_fract_z
    _atom_site_U_iso_or_equiv
    _atom_site_adp_type
    _atom_site_calc_flag
    _atom_site_refinement_flags
    _atom_site_occupancy
    _atom_site_symmetry_multiplicity
    _atom_site_disorder_assembly
    _atom_site_disorder_group
    O O1 0.45300(7) 0.35172(17) 0.64038(4) 0.0550(3) Uani d . 1 1 . .
    O O2 0.70119(7) -0.04760(16) 0.59423(4) 0.0509(3) Uani d . 1 1 . .
    H H2A 0.6621 -0.0508 0.6048 0.076 Uiso calc R 1 1 . .
    N N1 0.41671(8) 0.09879(18) 0.67543(4) 0.0421(3) Uani d . 1 1 . .
    N N2 0.45087(8) -0.07360(18) 0.68900(4) 0.0427(3) Uani d . 1 1 . .
    N N3 0.58759(8) 0.08183(19) 0.62786(4) 0.0415(3) Uani d . 1 1 . .
    N N4 0.87010(11) 0.3824(2) 0.54493(6) 0.0730(5) Uani d D 1 1 . .
    C C1 0.37186(9) 0.1964(2) 0.70049(5) 0.0392(4) Uani d . 1 1 . .
    C C2 0.31096(10) 0.3083(2) 0.68109(5) 0.0473(4) Uani d . 1 1 . .
    H H2 0.2973 0.3121 0.6523 0.057 Uiso calc R 1 1 . .
    C C3 0.27040(10) 0.4148(3) 0.70461(6) 0.0529(4) Uani d . 1 1 . .
    H H3 0.2295 0.4916 0.6916 0.063 Uiso calc R 1 1 . .
    C C4 0.28989(10) 0.4086(3) 0.74715(6) 0.0511(4) Uani d . 1 1 . .
    H H4 0.2628 0.4818 0.7629 0.061 Uiso calc R 1 1 . .
    C C5 0.34974(10) 0.2935(3) 0.76613(5) 0.0505(4) Uani d . 1 1 . .
    H H5 0.3625 0.2877 0.7949 0.061 Uiso calc R 1 1 . .
    C C6 0.39114(10) 0.1864(2) 0.74313(5) 0.0456(4) Uani d . 1 1 . .
    H H6 0.4315 0.1085 0.7562 0.055 Uiso calc R 1 1 . .
    C C7 0.51277(9) -0.0988(2) 0.66911(5) 0.0403(4) Uani d . 1 1 . .
    C C8 0.52434(9) 0.0572(2) 0.64794(5) 0.0396(4) Uani d . 1 1 . .
    C C9 0.46392(9) 0.1904(2) 0.65229(5) 0.0404(4) Uani d . 1 1 . .
    C C10 0.39353(12) -0.2229(3) 0.69031(7) 0.0615(5) Uani d . 1 1 . .
    H H10A 0.3620 -0.2414 0.6631 0.092 Uiso calc R 1 1 . .
    H H10B 0.3600 -0.1891 0.7090 0.092 Uiso calc R 1 1 . .
    H H10C 0.4211 -0.3359 0.6996 0.092 Uiso calc R 1 1 . .
    C C11 0.55860(11) -0.2746(2) 0.67399(6) 0.0568(5) Uani d . 1 1 . .
    H H11A 0.6023 -0.2638 0.6602 0.085 Uiso calc R 1 1 . .
    H H11B 0.5251 -0.3753 0.6621 0.085 Uiso calc R 1 1 . .
    H H11C 0.5781 -0.2985 0.7029 0.085 Uiso calc R 1 1 . .
    C C12 0.60614(10) 0.2457(2) 0.61670(5) 0.0443(4) Uani d . 1 1 . .
    H H12 0.5753 0.3467 0.6212 0.053 Uiso calc R 1 1 . .
    C C13 0.67255(10) 0.2769(2) 0.59774(5) 0.0423(4) Uani d . 1 1 . .
    C C14 0.71893(10) 0.1312(2) 0.58723(5) 0.0413(4) Uani d . 1 1 A .
    C C15 0.78306(11) 0.1657(2) 0.56953(6) 0.0518(4) Uani d . 1 1 . .
    H H15 0.8120 0.0662 0.5624 0.062 Uiso calc R 1 1 A .
    C C16 0.80566(11) 0.3479(3) 0.56208(6) 0.0534(5) Uani d . 1 1 A .
    C C17 0.75989(12) 0.4944(3) 0.57316(6) 0.0572(5) Uani d . 1 1 . .
    H H17 0.7736 0.6170 0.5690 0.069 Uiso calc R 1 1 A .
    C C18 0.69576(11) 0.4578(2) 0.58988(6) 0.0544(5) Uani d . 1 1 A .
    H H18 0.6660 0.5572 0.5964 0.065 Uiso calc R 1 1 . .
    C C19 0.90916(13) 0.2322(3) 0.52606(7) 0.0717(6) Uani d . 1 1 A .
    H H19A 0.9297 0.2818 0.5030 0.086 Uiso calc R 1 1 . .
    H H19B 0.8708 0.1365 0.5155 0.086 Uiso calc R 1 1 . .
    C C20 0.97484(16) 0.1490(4) 0.55681(9) 0.0939(8) Uani d . 1 1 . .
    H H20A 1.0114 0.2448 0.5684 0.141 Uiso calc R 1 1 A .
    H H20B 1.0016 0.0576 0.5434 0.141 Uiso calc R 1 1 . .
    H H20C 0.9539 0.0908 0.5785 0.141 Uiso calc R 1 1 . .
    C C21 0.90416(14) 0.5704(4) 0.54439(8) 0.0585(8) Uani d P 0.872(6) 1 A 1
    H H21A 0.9610 0.5611 0.5474 0.070 Uiso calc PR 0.872(6) 1 A 1
    H H21B 0.8932 0.6419 0.5675 0.070 Uiso calc PR 0.872(6) 1 A 1
    C C22 0.87019(19) 0.6673(5) 0.50495(9) 0.0881(11) Uani d P 0.872(6) 1 A 1
    H H22A 0.8930 0.7892 0.5051 0.132 Uiso calc PR 0.872(6) 1 A 1
    H H22B 0.8140 0.6781 0.5022 0.132 Uiso calc PR 0.872(6) 1 A 1
    H H22C 0.8816 0.5972 0.4821 0.132 Uiso calc PR 0.872(6) 1 A 1
    C C21A 0.8615(8) 0.5403(16) 0.5143(3) 0.051(5) Uani d PD 0.128(6) 1 A 2
    H H21C 0.8079 0.5875 0.5079 0.062 Uiso calc PR 0.128(6) 1 A 2
    H H21D 0.8775 0.5039 0.4889 0.062 Uiso calc PR 0.128(6) 1 A 2
    C C22A 0.9190(13) 0.6828(18) 0.5389(6) 0.092(8) Uani d PD 0.128(6) 1 A 2
    H H22D 0.9194 0.7934 0.5226 0.139 Uiso calc PR 0.128(6) 1 A 2
    H H22E 0.9712 0.6306 0.5453 0.139 Uiso calc PR 0.128(6) 1 A 2
    H H22F 0.9022 0.7133 0.5641 0.139 Uiso calc PR 0.128(6) 1 A 2
loop_
    _atom_site_aniso_label
    _atom_site_aniso_U_11
    _atom_site_aniso_U_22
    _atom_site_aniso_U_33
    _atom_site_aniso_U_12
    _atom_site_aniso_U_13
    _atom_site_aniso_U_23
    O1 0.0649(8) 0.0415(7) 0.0644(8) 0.0090(6) 0.0270(6) 0.0139(6)
    O2 0.0591(7) 0.0380(6) 0.0599(8) 0.0027(5) 0.0222(6) 0.0033(5)
    N1 0.0471(7) 0.0356(7) 0.0455(8) 0.0029(6) 0.0140(6) 0.0042(6)
    N2 0.0473(8) 0.0321(7) 0.0508(8) -0.0009(6) 0.0152(6) 0.0029(6)
    N3 0.0456(7) 0.0420(8) 0.0383(7) -0.0003(6) 0.0116(6) -0.0009(6)
    N4 0.0753(11) 0.0561(10) 0.1027(14) 0.0042(9) 0.0540(11) 0.0114(10)
    C1 0.0371(8) 0.0373(8) 0.0447(9) -0.0034(6) 0.0117(7) 0.0018(7)
    C2 0.0460(9) 0.0501(10) 0.0442(9) 0.0038(8) 0.0057(7) 0.0050(8)
    C3 0.0444(9) 0.0506(10) 0.0637(12) 0.0102(8) 0.0111(8) 0.0072(9)
    C4 0.0493(10) 0.0489(10) 0.0599(11) 0.0029(8) 0.0220(8) -0.0030(8)
    C5 0.0510(10) 0.0596(11) 0.0423(9) 0.0001(9) 0.0127(8) 0.0000(8)
    C6 0.0403(8) 0.0505(10) 0.0463(9) 0.0049(7) 0.0094(7) 0.0075(8)
    C7 0.0443(9) 0.0355(8) 0.0408(8) -0.0031(7) 0.0079(7) -0.0049(7)
    C8 0.0443(8) 0.0380(8) 0.0367(8) -0.0015(7) 0.0089(7) -0.0033(7)
    C9 0.0456(9) 0.0374(9) 0.0391(8) -0.0009(7) 0.0107(7) 0.0025(7)
    C10 0.0621(11) 0.0438(10) 0.0835(14) -0.0112(9) 0.0260(10) 0.0030(10)
    C11 0.0640(11) 0.0408(10) 0.0684(12) 0.0062(8) 0.0200(10) 0.0021(9)
    C12 0.0506(9) 0.0395(9) 0.0453(9) 0.0040(7) 0.0155(8) -0.0003(7)
    C13 0.0485(9) 0.0392(9) 0.0416(9) 0.0032(7) 0.0146(7) 0.0028(7)
    C14 0.0499(9) 0.0366(9) 0.0373(8) 0.0019(7) 0.0086(7) 0.0034(7)
    C15 0.0548(10) 0.0448(10) 0.0614(11) 0.0085(8) 0.0251(9) 0.0027(8)
    C16 0.0563(10) 0.0502(10) 0.0591(11) 0.0029(8) 0.0244(9) 0.0083(9)
    C17 0.0679(12) 0.0398(10) 0.0710(12) -0.0001(9) 0.0310(10) 0.0076(9)
    C18 0.0639(11) 0.0381(9) 0.0681(12) 0.0055(8) 0.0298(10) 0.0035(8)
    C19 0.0736(14) 0.0761(15) 0.0746(14) 0.0043(12) 0.0364(12) 0.0106(12)
    C20 0.0863(17) 0.098(2) 0.102(2) 0.0101(15) 0.0298(15) 0.0236(16)
    C21 0.0556(14) 0.0675(18) 0.0537(15) -0.0115(12) 0.0141(12) 0.0029(13)
    C22 0.103(2) 0.093(3) 0.0670(18) -0.0082(19) 0.0142(17) 0.0196(17)
    C21A 0.066(10) 0.051(10) 0.045(9) -0.005(7) 0.028(8) 0.015(7)
    C22A 0.109(17) 0.061(14) 0.105(19) -0.019(12) 0.016(14) -0.003(13)
_geom_special_details     ?
loop_
    _geom_bond_atom_site_label_1
    _geom_bond_atom_site_label_2
    _geom_bond_site_symmetry_2
    _geom_bond_distance
    _geom_bond_publ_flag
    O1 C9 . 1.2260(19) ?
    O2 C14 . 1.3514(19) ?
    O2 H2A . 0.8200 ?
    N1 C9 . 1.390(2) ?
    N1 N2 . 1.4058(18) ?
    N1 C1 . 1.426(2) ?
    N2 C7 . 1.375(2) ?
    N2 C10 . 1.467(2) ?
    N3 C12 . 1.293(2) ?
    N3 C8 . 1.399(2) ?
    N4 C16 . 1.369(2) ?
    N4 C21 . 1.475(3) ?
    N4 C19 . 1.475(3) ?
    N4 C21A . 1.506(9) ?
    C1 C2 . 1.375(2) ?
    C1 C6 . 1.380(2) ?
    C2 C3 . 1.378(2) ?
    C2 H2 . 0.9300 ?
    C3 C4 . 1.375(3) ?
    C3 H3 . 0.9300 ?
    C4 C5 . 1.372(2) ?
    C4 H4 . 0.9300 ?
    C5 C6 . 1.378(2) ?
    C5 H5 . 0.9300 ?
    C6 H6 . 0.9300 ?
    C7 C8 . 1.357(2) ?
    C7 C11 . 1.482(2) ?
    C8 C9 . 1.445(2) ?
    C10 H10A . 0.9600 ?
    C10 H10B . 0.9600 ?
    C10 H10C . 0.9600 ?
    C11 H11A . 0.9600 ?
    C11 H11B . 0.9600 ?
    C11 H11C . 0.9600 ?
    C12 C13 . 1.431(2) ?
    C12 H12 . 0.9300 ?
    C13 C18 . 1.400(2) ?
    C13 C14 . 1.404(2) ?
    C14 C15 . 1.375(2) ?
    C15 C16 . 1.402(3) ?
    C15 H15 . 0.9300 ?
    C16 C17 . 1.408(3) ?
    C17 C18 . 1.359(2) ?
    C17 H17 . 0.9300 ?
    C18 H18 . 0.9300 ?
    C19 C20 . 1.486(3) ?
    C19 H19A . 0.9700 ?
    C19 H19B . 0.9700 ?
    C20 H20A . 0.9600 ?
    C20 H20B . 0.9600 ?
    C20 H20C . 0.9600 ?
    C21 C22 . 1.487(4) ?
    C21 H21A . 0.9700 ?
    C21 H21B . 0.9700 ?
    C22 H22A . 0.9600 ?
    C22 H22B . 0.9600 ?
    C22 H22C . 0.9600 ?
    C21A C22A . 1.538(10) ?
    C21A H21C . 0.9700 ?
    C21A H21D . 0.9700 ?
    C22A H22D . 0.9600 ?
    C22A H22E . 0.9600 ?
    C22A H22F . 0.9600 ?
loop_
    _geom_angle_atom_site_label_1
    _geom_angle_atom_site_label_2
    _geom_angle_atom_site_label_3
    _geom_angle_site_symmetry_1
    _geom_angle_site_symmetry_3
    _geom_angle
    _geom_angle_publ_flag
    C14 O2 H2A . . 109.5 ?
    C9 N1 N2 . . 109.69(12) ?
    C9 N1 C1 . . 122.18(13) ?
    N2 N1 C1 . . 119.43(12) ?
    C7 N2 N1 . . 106.34(12) ?
    C7 N2 C10 . . 120.86(14) ?
    N1 N2 C10 . . 114.28(13) ?
    C12 N3 C8 . . 120.80(14) ?
    C16 N4 C21 . . 122.02(17) ?
    C16 N4 C19 . . 121.42(17) ?
    C21 N4 C19 . . 116.56(16) ?
    C16 N4 C21A . . 115.8(6) ?
    C19 N4 C21A . . 105.1(5) ?
    C2 C1 C6 . . 120.60(15) ?
    C2 C1 N1 . . 118.19(14) ?
    C6 C1 N1 . . 121.13(14) ?
    C1 C2 C3 . . 119.43(16) ?
    C1 C2 H2 . . 120.3 ?
    C3 C2 H2 . . 120.3 ?
    C4 C3 C2 . . 120.56(16) ?
    C4 C3 H3 . . 119.7 ?
    C2 C3 H3 . . 119.7 ?
    C5 C4 C3 . . 119.43(16) ?
    C5 C4 H4 . . 120.3 ?
    C3 C4 H4 . . 120.3 ?
    C4 C5 C6 . . 120.85(17) ?
    C4 C5 H5 . . 119.6 ?
    C6 C5 H5 . . 119.6 ?
    C5 C6 C1 . . 119.11(16) ?
    C5 C6 H6 . . 120.4 ?
    C1 C6 H6 . . 120.4 ?
    C8 C7 N2 . . 110.26(14) ?
    C8 C7 C11 . . 128.98(15) ?
    N2 C7 C11 . . 120.70(14) ?
    C7 C8 N3 . . 123.96(15) ?
    C7 C8 C9 . . 108.17(14) ?
    N3 C8 C9 . . 127.78(14) ?
    O1 C9 N1 . . 123.66(15) ?
    O1 C9 C8 . . 131.45(15) ?
    N1 C9 C8 . . 104.87(13) ?
    N2 C10 H10A . . 109.5 ?
    N2 C10 H10B . . 109.5 ?
    H10A C10 H10B . . 109.5 ?
    N2 C10 H10C . . 109.5 ?
    H10A C10 H10C . . 109.5 ?
    H10B C10 H10C . . 109.5 ?
    C7 C11 H11A . . 109.5 ?
    C7 C11 H11B . . 109.5 ?
    H11A C11 H11B . . 109.5 ?
    C7 C11 H11C . . 109.5 ?
    H11A C11 H11C . . 109.5 ?
    H11B C11 H11C . . 109.5 ?
    N3 C12 C13 . . 122.26(15) ?
    N3 C12 H12 . . 118.9 ?
    C13 C12 H12 . . 118.9 ?
    C18 C13 C14 . . 116.60(15) ?
    C18 C13 C12 . . 120.76(15) ?
    C14 C13 C12 . . 122.61(15) ?
    O2 C14 C15 . . 118.29(15) ?
    O2 C14 C13 . . 120.43(14) ?
    C15 C14 C13 . . 121.28(15) ?
    C14 C15 C16 . . 121.32(16) ?
    C14 C15 H15 . . 119.3 ?
    C16 C15 H15 . . 119.3 ?
    N4 C16 C15 . . 121.31(17) ?
    N4 C16 C17 . . 121.21(17) ?
    C15 C16 C17 . . 117.47(16) ?
    C18 C17 C16 . . 120.49(17) ?
    C18 C17 H17 . . 119.8 ?
    C16 C17 H17 . . 119.8 ?
    C17 C18 C13 . . 122.82(16) ?
    C17 C18 H18 . . 118.6 ?
    C13 C18 H18 . . 118.6 ?
    N4 C19 C20 . . 111.0(2) ?
    N4 C19 H19A . . 109.4 ?
    C20 C19 H19A . . 109.4 ?
    N4 C19 H19B . . 109.4 ?
    C20 C19 H19B . . 109.4 ?
    H19A C19 H19B . . 108.0 ?
    C19 C20 H20A . . 109.5 ?
    C19 C20 H20B . . 109.5 ?
    H20A C20 H20B . . 109.5 ?
    C19 C20 H20C . . 109.5 ?
    H20A C20 H20C . . 109.5 ?
    H20B C20 H20C . . 109.5 ?
    N4 C21 C22 . . 110.6(2) ?
    N4 C21 H21A . . 109.5 ?
    C22 C21 H21A . . 109.5 ?
    N4 C21 H21B . . 109.5 ?
    C22 C21 H21B . . 109.5 ?
    H21A C21 H21B . . 108.1 ?
    C21 C22 H22A . . 109.5 ?
    C21 C22 H22B . . 109.5 ?
    H22A C22 H22B . . 109.5 ?
    C21 C22 H22C . . 109.5 ?
    H22A C22 H22C . . 109.5 ?
    H22B C22 H22C . . 109.5 ?
    N4 C21A C22A . . 100.5(8) ?
    N4 C21A H21C . . 111.7 ?
    C22A C21A H21C . . 111.7 ?
    N4 C21A H21D . . 111.7 ?
    C22A C21A H21D . . 111.7 ?
    H21C C21A H21D . . 109.4 ?
    C21A C22A H22D . . 109.5 ?
    C21A C22A H22E . . 109.5 ?
    H22D C22A H22E . . 109.5 ?
    C21A C22A H22F . . 109.5 ?
    H22D C22A H22F . . 109.5 ?
    H22E C22A H22F . . 109.5 ?
loop_
    _geom_torsion_atom_site_label_1
    _geom_torsion_atom_site_label_2
    _geom_torsion_atom_site_label_3
    _geom_torsion_atom_site_label_4
    _geom_torsion_site_symmetry_1
    _geom_torsion_site_symmetry_2
    _geom_torsion_site_symmetry_3
    _geom_torsion_site_symmetry_4
    _geom_torsion
    _geom_torsion_publ_flag
    C9 N1 N2 C7 . . . . -8.57(17) ?
    C1 N1 N2 C7 . . . . -156.94(13) ?
    C9 N1 N2 C10 . . . . -144.52(15) ?
    C1 N1 N2 C10 . . . . 67.11(19) ?
    C9 N1 C1 C2 . . . . 65.9(2) ?
    N2 N1 C1 C2 . . . . -149.84(15) ?
    C9 N1 C1 C6 . . . . -111.09(18) ?
    N2 N1 C1 C6 . . . . 33.2(2) ?
    C6 C1 C2 C3 . . . . 1.7(3) ?
    N1 C1 C2 C3 . . . . -175.26(15) ?
    C1 C2 C3 C4 . . . . -0.6(3) ?
    C2 C3 C4 C5 . . . . -0.7(3) ?
    C3 C4 C5 C6 . . . . 0.9(3) ?
    C4 C5 C6 C1 . . . . 0.2(3) ?
    C2 C1 C6 C5 . . . . -1.5(2) ?
    N1 C1 C6 C5 . . . . 175.37(15) ?
    N1 N2 C7 C8 . . . . 7.11(18) ?
    C10 N2 C7 C8 . . . . 139.51(16) ?
    N1 N2 C7 C11 . . . . -175.49(14) ?
    C10 N2 C7 C11 . . . . -43.1(2) ?
    N2 C7 C8 N3 . . . . 173.56(14) ?
    C11 C7 C8 N3 . . . . -3.6(3) ?
    N2 C7 C8 C9 . . . . -3.09(18) ?
    C11 C7 C8 C9 . . . . 179.78(16) ?
    C12 N3 C8 C7 . . . . -163.62(16) ?
    C12 N3 C8 C9 . . . . 12.3(2) ?
    N2 N1 C9 O1 . . . . -171.84(16) ?
    C1 N1 C9 O1 . . . . -24.5(2) ?
    N2 N1 C9 C8 . . . . 6.62(17) ?
    C1 N1 C9 C8 . . . . 153.96(14) ?
    C7 C8 C9 O1 . . . . 176.07(18) ?
    N3 C8 C9 O1 . . . . -0.4(3) ?
    C7 C8 C9 N1 . . . . -2.22(18) ?
    N3 C8 C9 N1 . . . . -178.70(15) ?
    C8 N3 C12 C13 . . . . 177.22(15) ?
    N3 C12 C13 C18 . . . . -173.45(17) ?
    N3 C12 C13 C14 . . . . 4.6(3) ?
    C18 C13 C14 O2 . . . . 179.23(16) ?
    C12 C13 C14 O2 . . . . 1.1(2) ?
    C18 C13 C14 C15 . . . . -1.0(2) ?
    C12 C13 C14 C15 . . . . -179.12(17) ?
    O2 C14 C15 C16 . . . . -178.86(17) ?
    C13 C14 C15 C16 . . . . 1.4(3) ?
    C21 N4 C16 C15 . . . . -167.7(2) ?
    C19 N4 C16 C15 . . . . 12.2(3) ?
    C21A N4 C16 C15 . . . . 141.5(6) ?
    C21 N4 C16 C17 . . . . 11.9(3) ?
    C19 N4 C16 C17 . . . . -168.2(2) ?
    C21A N4 C16 C17 . . . . -39.0(6) ?
    C14 C15 C16 N4 . . . . 179.18(18) ?
    C14 C15 C16 C17 . . . . -0.4(3) ?
    N4 C16 C17 C18 . . . . 179.5(2) ?
    C15 C16 C17 C18 . . . . -0.9(3) ?
    C16 C17 C18 C13 . . . . 1.3(3) ?
    C14 C13 C18 C17 . . . . -0.3(3) ?
    C12 C13 C18 C17 . . . . 177.84(18) ?
    C16 N4 C19 C20 . . . . -92.3(3) ?
    C21 N4 C19 C20 . . . . 87.6(2) ?
    C21A N4 C19 C20 . . . . 133.9(6) ?
    C16 N4 C21 C22 . . . . -93.5(3) ?
    C19 N4 C21 C22 . . . . 86.6(3) ?
    C21A N4 C21 C22 . . . . 2.0(8) ?
    C16 N4 C21A C22A . . . . 110.9(11) ?
    C21 N4 C21A C22A . . . . 0.5(10) ?
    C19 N4 C21A C22A . . . . -112.3(11) ?
loop_
    _geom_hbond_atom_site_label_D
    _geom_hbond_atom_site_label_H
    _geom_hbond_atom_site_label_A
    _geom_hbond_site_symmetry_A
    _geom_hbond_distance_DH
    _geom_hbond_distance_HA
    _geom_hbond_distance_DA
    _geom_hbond_angle_DHA
    _geom_hbond_publ_flag
    O2 H2A N3 . 0.82 1.88 2.6127(17) 148 y
    C12 H12 O1 . 0.93 2.33 3.004(2) 130 y
    C2 H2 O2 3_455 0.93 2.48 3.267(2) 142 y
    C11 H11B O1 1_545 0.96 2.36 3.309(2) 172 y
    C4 H4 Cg2 6_556 0.93 2.89 3.746(2) 153 y
    C6 H6 Cg1 2_656 0.93 2.78 3.559(2) 142 y
_iucr_refine_instructions_details
;
TITL I     C2/c
CELL  0.71073  17.2794   7.1853  32.9711   90.000  101.652   90.000
ZERR     8.00   0.0006   0.0003   0.0012    0.000    0.001    0.000
LATT   7
SYMM  - X,   Y, 1/2 - Z
SFAC  C    H    N    O
UNIT  176  208  32   16
MERG   2
OMIT     0   0   2
HTAB O2 N3
HTAB C12 O1
HTAB C2 O2_$1
HTAB C11 O1_$2
EQIV $1  -1/2+x,1/2+y,z
EQIV $2  x,-1+y,z
DFIX 1.48 0.01 N4 C21A
DFIX 1.54 0.01 C21A C22A
DFIX 2.34 0.01 N4 C22A
FMAP   2
PLAN   20
SIZE     0.20   0.24   0.28
ACTA
BOND   $H
CONF
L.S.  7
TEMP    22.00
WGHT    0.052000    2.477400
FVAR       0.35524   0.87182
O1    4    0.452999    0.351719    0.640376    11.00000    0.06492    0.04152 =
         0.06442    0.01393    0.02704    0.00903
O2    4    0.701192   -0.047601    0.594233    11.00000    0.05907    0.03797 =
         0.05987    0.00331    0.02224    0.00269
AFIX  83
H2A   2    0.662142   -0.050753    0.604807    11.00000   -1.50000
AFIX   0
N1    3    0.416714    0.098794    0.675426    11.00000    0.04709    0.03556 =
         0.04552    0.00420    0.01402    0.00287
N2    3    0.450866   -0.073602    0.688996    11.00000    0.04735    0.03212 =
         0.05076    0.00288    0.01524   -0.00094
N3    3    0.587594    0.081825    0.627859    11.00000    0.04557    0.04198 =
         0.03826   -0.00089    0.01159   -0.00030
N4    3    0.870097    0.382381    0.544928    11.00000    0.07535    0.05610 =
         0.10273    0.01138    0.05396    0.00420
C1    1    0.371858    0.196447    0.700488    11.00000    0.03707    0.03726 =
         0.04471    0.00181    0.01174   -0.00341
C2    1    0.310963    0.308342    0.681087    11.00000    0.04604    0.05014 =
         0.04415    0.00499    0.00567    0.00380
AFIX  43
H2    2    0.297278    0.312094    0.652333    11.00000   -1.20000
AFIX   0
C3    1    0.270396    0.414848    0.704613    11.00000    0.04438    0.05063 =
         0.06375    0.00720    0.01106    0.01016
AFIX  43
H3    2    0.229486    0.491584    0.691620    11.00000   -1.20000
AFIX   0
C4    1    0.289893    0.408639    0.747151    11.00000    0.04926    0.04892 =
         0.05986   -0.00300    0.02200    0.00289
AFIX  43
H4    2    0.262757    0.481809    0.762917    11.00000   -1.20000
AFIX   0
C5    1    0.349737    0.293533    0.766133    11.00000    0.05098    0.05955 =
         0.04227    0.00004    0.01271    0.00006
AFIX  43
H5    2    0.362504    0.287745    0.794890    11.00000   -1.20000
AFIX   0
C6    1    0.391142    0.186447    0.743131    11.00000    0.04034    0.05050 =
         0.04626    0.00746    0.00943    0.00488
AFIX  43
H6    2    0.431543    0.108472    0.756172    11.00000   -1.20000
AFIX   0
C7    1    0.512774   -0.098808    0.669112    11.00000    0.04431    0.03551 =
         0.04080   -0.00488    0.00792   -0.00314
C8    1    0.524341    0.057196    0.647936    11.00000    0.04429    0.03800 =
         0.03670   -0.00331    0.00887   -0.00153
C9    1    0.463920    0.190433    0.652295    11.00000    0.04558    0.03739 =
         0.03909    0.00252    0.01071   -0.00088
C10   1    0.393532   -0.222883    0.690311    11.00000    0.06205    0.04383 =
         0.08352    0.00303    0.02602   -0.01125
AFIX 137
H10A  2    0.361995   -0.241443    0.663111    11.00000   -1.50000
H10B  2    0.359961   -0.189050    0.709040    11.00000   -1.50000
H10C  2    0.421113   -0.335865    0.699643    11.00000   -1.50000
AFIX   0
C11   1    0.558600   -0.274608    0.673994    11.00000    0.06397    0.04075 =
         0.06842    0.00214    0.02004    0.00625
AFIX 137
H11A  2    0.602255   -0.263810    0.660172    11.00000   -1.50000
H11B  2    0.525096   -0.375345    0.662076    11.00000   -1.50000
H11C  2    0.578128   -0.298529    0.702896    11.00000   -1.50000
AFIX   0
C12   1    0.606136    0.245670    0.616704    11.00000    0.05060    0.03953 =
         0.04532   -0.00030    0.01548    0.00399
AFIX  43
H12   2    0.575256    0.346702    0.621157    11.00000   -1.20000
AFIX   0
C13   1    0.672554    0.276904    0.597736    11.00000    0.04854    0.03923 =
         0.04159    0.00280    0.01458    0.00320
C14   1    0.718928    0.131194    0.587233    11.00000    0.04986    0.03663 =
         0.03735    0.00338    0.00861    0.00190
C15   1    0.783057    0.165730    0.569534    11.00000    0.05477    0.04481 =
         0.06137    0.00273    0.02508    0.00845
AFIX  43
H15   2    0.812009    0.066240    0.562368    11.00000   -1.20000
AFIX   0
C16   1    0.805659    0.347933    0.562078    11.00000    0.05630    0.05019 =
         0.05915    0.00834    0.02441    0.00288
C17   1    0.759895    0.494351    0.573158    11.00000    0.06792    0.03984 =
         0.07101    0.00759    0.03100   -0.00011
AFIX  43
H17   2    0.773641    0.616995    0.569003    11.00000   -1.20000
AFIX   0
C18   1    0.695760    0.457775    0.589884    11.00000    0.06394    0.03810 =
         0.06809    0.00347    0.02978    0.00554
AFIX  43
H18   2    0.666029    0.557214    0.596387    11.00000   -1.20000
AFIX   0
C19   1    0.909156    0.232194    0.526058    11.00000    0.07358    0.07608 =
         0.07458    0.01058    0.03642    0.00434
AFIX  23
H19A  2    0.929698    0.281815    0.502985    11.00000   -1.20000
H19B  2    0.870790    0.136497    0.515456    11.00000   -1.20000
AFIX   0
C20   1    0.974844    0.148990    0.556811    11.00000    0.08631    0.09803 =
         0.10187    0.02361    0.02981    0.01011
AFIX  33
H20A  2    1.011443    0.244797    0.568362    11.00000   -1.50000
H20B  2    1.001568    0.057619    0.543419    11.00000   -1.50000
H20C  2    0.953948    0.090810    0.578515    11.00000   -1.50000
AFIX   0
PART    1
C21   1    0.904157    0.570377    0.544385    21.00000    0.05559    0.06749 =
         0.05371    0.00289    0.01411   -0.01150
AFIX  23
H21A  2    0.961036    0.561096    0.547389    21.00000   -1.20000
H21B  2    0.893220    0.641948    0.567532    21.00000   -1.20000
AFIX   0
C22   1    0.870186    0.667303    0.504952    21.00000    0.10335    0.09276 =
         0.06701    0.01961    0.01424   -0.00823
AFIX  33
H22A  2    0.893009    0.789178    0.505107    21.00000   -1.50000
H22B  2    0.813991    0.678109    0.502210    21.00000   -1.50000
H22C  2    0.881628    0.597189    0.482084    21.00000   -1.50000
AFIX   0
PART    2
C21A  1    0.861549    0.540312    0.514316   -21.00000    0.06585    0.05057 =
         0.04467    0.01541    0.02846   -0.00518
AFIX  23
H21C  2    0.807861    0.587470    0.507910   -21.00000   -1.20000
H21D  2    0.877527    0.503857    0.488893   -21.00000   -1.20000
AFIX   0
C22A  1    0.918973    0.682781    0.538892   -21.00000    0.10944    0.06119 =
         0.10453   -0.00274    0.01649   -0.01907
AFIX  33
H22D  2    0.919386    0.793394    0.522606   -21.00000   -1.50000
H22E  2    0.971167    0.630603    0.545284   -21.00000   -1.50000
H22F  2    0.902216    0.713296    0.564129   -21.00000   -1.50000
HKLF    4
REM  I     C2/c
REM R1 =  0.0485 for   3293 Fo > 4sig(Fo)  and  0.0691 for all   4398 data
REM    274 parameters refined using      3 restraints
END
WGHT      0.0520      2.4771
REM Highest difference peak  0.326,  deepest hole -0.179,  1-sigma level  0.033
Q1    1   0.9412  0.2648  0.5628  11.00000  0.05    0.33
Q2    1   0.8316  0.3415  0.5204  11.00000  0.05    0.18
Q3    1   0.6337  0.2575  0.5970  11.00000  0.05    0.17
Q4    1   0.6897  0.3588  0.6026  11.00000  0.05    0.17
Q5    1   0.5027 -0.0458  0.6424  11.00000  0.05    0.16
Q6    1   0.6232 -0.0189  0.6257  11.00000  0.05    0.16
Q7    1   0.6806  0.2078  0.5804  11.00000  0.05    0.15
Q8    1   0.9516  0.1554  0.5151  11.00000  0.05    0.15
Q9    1   0.3035  0.3132  0.7570  11.00000  0.05    0.15
Q10   1   0.5475  0.0562  0.6383  11.00000  0.05    0.14
Q11   1   0.6699  0.3529  0.5804  11.00000  0.05    0.14
Q12   1   0.5335 -0.0120  0.6696  11.00000  0.05    0.14
Q13   1   0.3497  0.2046  0.7498  11.00000  0.05    0.14
Q14   1   0.5288 -0.1960  0.6660  11.00000  0.05    0.13
Q15   1   0.4933  0.1152  0.6394  11.00000  0.05    0.13
Q16   1   0.4007  0.2526  0.7216  11.00000  0.05    0.13
Q17   1   0.9588  0.1247  0.5869  11.00000  0.05    0.13
Q18   1   0.7105  0.2188  0.6041  11.00000  0.05    0.12
Q19   1   0.7507  0.1612  0.5787  11.00000  0.05    0.12
Q20   1   0.6861  0.5894  0.6168  11.00000  0.05    0.12
;
