# Supplementary material for: 4-[(E)-(4-Diethyl­amino-2-hy­droxy­benzyl­idene)amino]-1,5-dimethyl-2-phenyl-1H-pyrazol-3(2H)-one
Source: Acta Crystallogr Sect E Struct Rep Online. 2011 Sep 20;67(Pt 10):o2692. doi: 10.1107/S1600536811037615 (PMC3201426; doi:10.1107/S1600536811037615)
Supplement: Supplementary file 2 [file e-67-o2692-Isup2.hkl]

#
# h,k,l, Fc-squared, Fo-squared, sigma(Fo-squared) and status flag
#
data_I
_shelx_title ' I     C2/c'
_shelx_refln_list_code          4
_shelx_F_calc_maximum      278.75
_exptl_crystal_F_000      1616.00
_reflns_d_resolution_high  0.7803
 
loop_
 _symmetry_equiv_pos_as_xyz
 'x, y, z'
 '-x, y, -z+1/2'
 'x+1/2, y+1/2, z'
 '-x+1/2, y+1/2, -z+1/2'
 '-x, -y, -z'
 'x, -y, z-1/2'
 '-x+1/2, -y+1/2, -z'
 'x+1/2, -y+1/2, z-1/2'
 
_cell_length_a    17.2794
_cell_length_b     7.1853
_cell_length_c    32.9711
_cell_angle_alpha  90.000
_cell_angle_beta  101.652
_cell_angle_gamma  90.000
 
_shelx_F_squared_multiplier     1.000
 
loop_
 _refln_index_h
 _refln_index_k
 _refln_index_l
 _refln_F_squared_calc
 _refln_F_squared_meas
 _refln_F_squared_sigma
 _refln_observed_status
   2   0   0      314.64      299.17      8.35 o
   4   0   0     2354.10     2114.65     22.82 o
   6   0   0     9128.84     9083.16    108.23 o
   8   0   0     1219.58     1342.90     23.06 o
  10   0   0     5429.60     5427.26     71.82 o
  12   0   0     3625.34     3896.94     57.05 o
  14   0   0      175.97      246.02     15.13 o
  16   0   0      352.24      347.36     23.61 o
  18   0   0       42.13       46.69     14.71 o
  20   0   0       15.11       30.52     16.01 o
   1   1   0    46289.82    45076.31    334.72 o
   3   1   0        0.02       -0.87      1.86 o
   5   1   0    10877.32    10602.53     79.87 o
   7   1   0        8.27        1.31      1.70 o
   9   1   0     1913.74     1925.35     21.35 o
  11   1   0      377.19      379.64      9.16 o
  13   1   0        7.63        1.75      4.39 o
  15   1   0        1.90       -6.11      6.11 o
  17   1   0      121.05      114.84     12.15 o
  19   1   0       55.03       46.60     14.17 o
  21   1   0        3.02        7.56     28.17 o
   0   2   0    13418.30    12705.27    126.36 o
   2   2   0     6253.47     5613.01     46.49 o
   4   2   0    34257.04    34415.70    263.92 o
   6   2   0      134.88      140.67      5.51 o
   8   2   0      221.96      187.40      4.50 o
  10   2   0       44.14       44.62      3.74 o
  12   2   0      112.35      123.04      7.35 o
  14   2   0      386.35      368.67     12.26 o
  16   2   0       17.18        8.50      9.88 o
  18   2   0      244.68      326.86     19.71 o
  20   2   0        0.00       16.39     14.15 o
   1   3   0      240.17      260.58      6.20 o
   3   3   0     1906.59     2086.85     21.72 o
   5   3   0     5088.09     4818.37     43.71 o
   7   3   0     1886.38     2020.80     22.45 o
   9   3   0     2104.07     2136.68     23.16 o
  11   3   0       38.80       41.18      4.59 o
  13   3   0      309.48      278.02     10.49 o
  15   3   0       75.94       77.09     10.18 o
  17   3   0        7.34       12.24      7.54 o
  19   3   0        6.47       21.05     13.65 o
   0   4   0     1960.74     2212.86     36.98 o
   2   4   0      890.77      898.98     15.02 o
   4   4   0     1726.14     1842.42     20.86 o
   6   4   0        0.01       -2.78      2.78 o
   8   4   0       11.89       13.99      3.90 o
  10   4   0        1.95        3.85      6.93 o
  12   4   0      367.70      386.03     24.17 o
  14   4   0      429.37      409.15     15.90 o
  16   4   0       56.20       45.84      9.14 o
  18   4   0        4.32        6.54     12.65 o
   1   5   0     2141.48     2039.90     26.83 o
   3   5   0        0.21       -1.96      4.75 o
   5   5   0        4.68        1.78      4.10 o
   7   5   0      181.40      197.10     10.97 o
   9   5   0      776.43      722.78     16.76 o
  11   5   0      968.57      981.91     23.26 o
  13   5   0      282.59      323.29     14.07 o
  15   5   0       92.15      128.14     13.46 o
  17   5   0       61.32       53.29     10.02 o
   0   6   0     1071.17      949.98     30.15 o
   2   6   0     1006.25      985.14     22.71 o
   4   6   0      299.59      269.45     14.01 o
   6   6   0      373.96      367.47     20.49 o
   8   6   0       44.11       65.16      7.47 o
  10   6   0      338.37      364.41     15.96 o
  12   6   0      398.73      419.30     17.31 o
  14   6   0        8.86       16.10      7.45 o
  16   6   0       97.81      156.07     15.93 o
   1   7   0      990.02      999.79     29.93 o
   3   7   0     1253.46     1297.20     38.94 o
   5   7   0      618.36      546.18     22.19 o
   7   7   0       13.33       40.27      9.67 o
   9   7   0        4.84        4.62      9.38 o
  11   7   0        0.88       10.42     10.01 o
  13   7   0      134.04      181.17     18.92 o
   0   8   0      317.79      324.03     38.91 o
   2   8   0       40.19        6.98     10.84 o
   4   8   0        1.19       11.43     10.85 o
   6   8   0      126.05      121.38     16.09 o
   8   8   0       91.66      111.54     20.43 o
  10   8   0       15.23       21.52     13.65 o
   1   9   0        5.04       27.52     15.83 o
   3   9   0        0.46        8.04     14.68 o
 -21   1   1        0.00        5.41     13.92 o
 -19   1   1      127.01      154.89     14.16 o
 -17   1   1        1.72        2.86      6.56 o
 -15   1   1      751.45      781.19     19.98 o
 -13   1   1      479.92      432.15     11.71 o
 -11   1   1      585.09      538.04      9.43 o
  -9   1   1     1419.38     1608.89     18.66 o
  -7   1   1      358.26      318.03      5.51 o
  -5   1   1      498.46      470.57      7.56 o
  -3   1   1    12183.62    12241.40    101.96 o
  -1   1   1        1.76       -0.92      0.92 o
   1   1   1    42940.44    41805.79    291.14 o
   3   1   1    20716.99    20454.31    163.24 o
   5   1   1     1055.27     1012.34     12.17 o
   7   1   1     1091.99      972.02     13.79 o
   9   1   1      340.73      309.11      9.90 o
  11   1   1       67.66       59.33      4.49 o
  13   1   1       32.21       16.91      5.01 o
  15   1   1        7.99        5.40      6.63 o
  17   1   1      197.22      232.40     15.19 o
  19   1   1        7.11       -8.80      8.80 o
  21   1   1        0.04       20.79     15.64 o
 -20   2   1       77.19       78.35     28.96 o
 -18   2   1       74.15       64.75     12.11 o
 -16   2   1       47.77       37.10      8.90 o
 -14   2   1       90.49       86.64      9.60 o
 -12   2   1     1714.21     1674.67     24.83 o
 -10   2   1      438.52      385.89     12.45 o
  -8   2   1      552.06      505.48      8.72 o
  -6   2   1     7016.01     7380.42     64.59 o
  -4   2   1     6316.52     6286.81     55.19 o
  -2   2   1    12120.72    11416.48     85.13 o
   0   2   1     1912.64     1957.41     17.83 o
   2   2   1     5213.23     5009.06     42.10 o
   4   2   1     3930.94     3928.43     47.08 o
   6   2   1     3986.55     3980.76     33.34 o
   8   2   1     1271.09     1350.17     15.82 o
  10   2   1      328.82      285.84      8.29 o
  12   2   1       23.84       12.84      4.96 o
  14   2   1      237.44      232.11     11.99 o
  16   2   1      513.05      541.67     17.67 o
  18   2   1       48.66       36.94     17.99 o
  20   2   1      203.89      192.22     23.57 o
 -19   3   1       19.28       18.72     10.49 o
 -17   3   1      416.70      392.84     15.76 o
 -15   3   1       22.67       21.67     13.57 o
 -13   3   1     2314.70     2324.47     31.80 o
 -11   3   1       55.11       55.32      4.80 o
  -9   3   1        1.72        2.69      2.38 o
  -7   3   1    11808.10    12296.62     98.75 o
  -5   3   1     2767.85     3083.99     25.50 o
  -3   3   1      831.28      846.04     11.29 o
  -1   3   1      801.54      840.36     11.64 o
   1   3   1       51.20       34.25      2.92 o
   3   3   1        0.23       -2.66      2.66 o
   5   3   1      289.61      308.46      7.56 o
   7   3   1     2881.42     2976.40     28.97 o
   9   3   1     2715.83     2838.70     29.17 o
  11   3   1       54.67       66.22      5.55 o
  13   3   1        5.19       -4.86      4.86 o
  15   3   1      136.27      130.55     11.25 o
  17   3   1       11.25       26.99      9.94 o
  19   3   1       45.93       14.31     28.69 o
 -18   4   1      252.21      248.00     15.37 o
 -16   4   1        0.65       -6.74      6.74 o
 -14   4   1      456.39      454.00     15.96 o
 -12   4   1     2788.24     2689.41     44.35 o
 -10   4   1      409.70      442.01     11.47 o
  -8   4   1     1289.84     1308.03     20.56 o
  -6   4   1     1091.42     1105.98     16.82 o
  -4   4   1     5480.56     5555.29     47.84 o
  -2   4   1      218.03      230.07      7.90 o
   0   4   1     1593.60     1631.74     21.23 o
   2   4   1      116.70       85.71      5.46 o
   4   4   1       68.60       83.41      5.32 o
   6   4   1       74.29       72.00      6.21 o
   8   4   1       92.04      105.90     10.73 o
  10   4   1      525.34      505.36     13.34 o
  12   4   1      715.15      687.73     26.02 o
  14   4   1      143.96      130.42     11.41 o
  16   4   1      128.49      148.13     13.18 o
  18   4   1      115.71      149.61     14.70 o
 -17   5   1       34.11       52.37     16.01 o
 -15   5   1       40.77       50.29     10.50 o
 -13   5   1       76.73       39.86      7.13 o
 -11   5   1      546.48      490.04     16.36 o
  -9   5   1       76.72       89.94      9.04 o
  -7   5   1      225.55      208.21     11.75 o
  -5   5   1       28.28       18.53      4.93 o
  -3   5   1     3780.54     3551.27     41.76 o
  -1   5   1       26.26       28.11      5.51 o
   1   5   1      910.64      994.82     17.46 o
   3   5   1      868.75      803.97     16.77 o
   5   5   1      137.87      154.25      8.35 o
   7   5   1      246.38      208.22      9.86 o
   9   5   1      668.91      631.98     16.79 o
  11   5   1       52.57       42.97      8.09 o
  13   5   1      700.41      666.45     21.30 o
  15   5   1      247.30      309.28     15.62 o
  17   5   1      103.04      134.01     14.73 o
 -16   6   1        9.96       26.41      9.80 o
 -14   6   1      237.77      232.80     13.65 o
 -12   6   1       65.97       62.82      9.05 o
 -10   6   1       69.92       89.87      9.62 o
  -8   6   1      108.49      116.20     15.25 o
  -6   6   1       68.59       42.63      8.14 o
  -4   6   1      581.86      611.30     18.93 o
  -2   6   1     4430.73     4035.50     53.57 o
   0   6   1        3.78       14.78      6.58 o
   2   6   1      121.52      138.60     13.66 o
   4   6   1     1396.03     1296.74     28.04 o
   6   6   1      219.14      204.93     11.17 o
   8   6   1      583.91      469.13     15.33 o
  10   6   1      153.00      171.39     10.37 o
  12   6   1       91.01       89.88     10.10 o
  14   6   1       11.30       16.66      7.56 o
  16   6   1        1.33       11.46      9.24 o
 -13   7   1      192.30      223.41     16.04 o
 -11   7   1        0.12        3.02      8.12 o
  -9   7   1       29.29       17.01     11.31 o
  -7   7   1      196.75      202.86     16.12 o
  -5   7   1       74.78       71.65     14.56 o
  -3   7   1      716.68      780.57     26.30 o
  -1   7   1      678.81      674.70     24.92 o
   1   7   1       33.58       38.20     10.91 o
   3   7   1        9.27       10.06     11.36 o
   5   7   1      112.95      144.21     14.17 o
   7   7   1      677.86      643.89     23.45 o
   9   7   1       28.13       25.96      8.84 o
  11   7   1       21.91       19.57      9.41 o
  13   7   1       96.90      110.89     18.15 o
 -10   8   1       23.33       28.05     12.97 o
  -8   8   1       13.42       18.80     12.28 o
  -6   8   1      157.36      180.44     17.98 o
  -4   8   1       32.97       23.27     11.55 o
  -2   8   1       33.56       22.19     11.26 o
   0   8   1        3.16       28.76     13.76 o
   2   8   1       97.34       75.76     14.89 o
   4   8   1      124.37      127.06     16.72 o
   6   8   1      115.26       87.37     14.69 o
   8   8   1      431.84      530.93     23.80 o
  10   8   1       10.76       32.05     13.37 o
  -3   9   1      217.11      168.04     24.75 o
  -1   9   1      242.49      272.10     28.77 o
   1   9   1       29.23       44.06     17.50 o
   3   9   1       73.14       35.61     16.79 o
 -20   0   2      295.72      285.56     25.10 o
 -18   0   2       82.19       73.23     15.72 o
 -16   0   2      506.72      546.56     22.51 o
 -14   0   2      640.75      643.52     22.17 o
 -12   0   2     1554.52     1639.45     29.85 o
 -10   0   2        1.12       -3.92      3.92 o
  -8   0   2       72.65       89.14      5.94 o
  -6   0   2      180.93      149.59      5.80 o
  -4   0   2    12840.43    12785.96    156.65 o
  -2   0   2    24253.41    18565.81    566.47 o
   2   0   2     1227.16     1337.66     13.95 o
   4   0   2     8843.79     9141.44     97.00 o
   6   0   2     1082.95     1193.73     18.09 o
   8   0   2      392.72      295.74     10.13 o
  10   0   2     4581.81     4300.86     60.41 o
  12   0   2      337.77      333.69     13.40 o
  14   0   2      530.12      559.43     22.00 o
  16   0   2      437.07      475.27     27.66 o
  18   0   2      171.04      168.69     20.65 o
  20   0   2      372.02      399.22     30.33 o
 -21   1   2       16.62       34.92     12.91 o
 -19   1   2       51.68       25.46     10.12 o
 -17   1   2       21.34       10.01      7.17 o
 -15   1   2     1021.25     1031.21     23.73 o
 -13   1   2      156.58      122.67      7.58 o
 -11   1   2      272.79      314.02      7.77 o
  -9   1   2     1047.10     1069.13     13.99 o
  -7   1   2      153.00      124.36      6.46 o
  -5   1   2     6769.65     6862.02     55.11 o
  -3   1   2    37494.74    34828.02    336.79 o
  -1   1   2      542.12      459.54      7.25 o
   1   1   2     1784.92     1775.18     14.41 o
   3   1   2     9758.74     9382.96     91.54 o
   5   1   2      428.24      428.61      8.55 o
   7   1   2     4951.10     5083.18     41.76 o
   9   1   2     1144.59     1145.33     15.71 o
  11   1   2     2836.08     2880.95     31.83 o
  13   1   2       19.40       20.87      5.00 o
  15   1   2      510.78      545.07     17.34 o
  17   1   2        0.15       23.41      9.37 o
  19   1   2       48.94       36.11     10.77 o
  21   1   2        6.24        6.10     14.90 o
 -20   2   2        1.11      -10.55     18.79 o
 -18   2   2       55.74       49.60     11.46 o
 -16   2   2     1475.04     1520.15     29.67 o
 -14   2   2      594.99      630.72     13.47 o
 -12   2   2      669.00      607.14     12.42 o
 -10   2   2      451.40      489.46      8.42 o
  -8   2   2      286.03      327.43      7.84 o
  -6   2   2     5107.61     5116.83     46.59 o
  -4   2   2    14185.55    13995.99    108.80 o
  -2   2   2      490.15      473.28      8.01 o
   0   2   2     3937.97     3804.50     31.18 o
   2   2   2     4029.47     3957.16     35.26 o
   4   2   2      565.35      690.85      9.83 o
   6   2   2     1924.11     2082.48     21.21 o
   8   2   2      385.35      511.28      9.85 o
  10   2   2      762.27      745.81     14.15 o
  12   2   2     1863.67     1868.50     28.17 o
  14   2   2       12.25       12.80      5.85 o
  16   2   2      223.29      230.48     11.54 o
  18   2   2        1.04       25.29     10.86 o
  20   2   2      139.43      157.67     22.98 o
 -19   3   2        0.81       -5.19      8.24 o
 -17   3   2      111.86       92.13      9.31 o
 -15   3   2      291.56      304.02     18.46 o
 -13   3   2        6.34       -0.28      7.21 o
 -11   3   2      135.34      117.10      6.13 o
  -9   3   2     1268.31     1210.47     18.18 o
  -7   3   2        4.77        5.87      4.83 o
  -5   3   2     7985.67     8556.03     61.60 o
  -3   3   2     7579.02     7878.58     62.15 o
  -1   3   2        0.01       -1.85      1.85 o
   1   3   2      341.13      262.50      6.35 o
   3   3   2      449.08      546.06      9.30 o
   5   3   2      523.22      548.36     12.75 o
   7   3   2        0.56       -3.59      3.59 o
   9   3   2     1087.98      980.64     14.06 o
  11   3   2       10.78       18.06      4.48 o
  13   3   2       27.61       23.66      9.40 o
  15   3   2      129.37      120.88     14.21 o
  17   3   2        5.06        4.24      9.13 o
  19   3   2        4.92       -0.09     13.49 o
 -18   4   2       26.15       13.39      8.48 o
 -16   4   2      105.79      108.39     16.21 o
 -14   4   2      363.63      349.89     12.86 o
 -12   4   2      518.02      552.43     15.13 o
 -10   4   2       17.39        3.62     11.42 o
  -8   4   2       16.39       16.65      3.74 o
  -6   4   2       60.11       51.52      4.71 o
  -4   4   2     1876.89     1904.04     26.66 o
  -2   4   2     4498.41     4927.03     45.55 o
   0   4   2       39.12       26.26      3.96 o
   2   4   2     3156.21     3120.84     33.80 o
   4   4   2      605.32      713.05     12.39 o
   6   4   2     1968.68     1810.58     25.28 o
   8   4   2      664.62      721.91     16.41 o
  10   4   2      212.50      203.72      9.50 o
  12   4   2      201.11      192.91      9.96 o
  14   4   2      193.26      211.42     13.87 o
  16   4   2       31.09       47.73     10.38 o
  18   4   2        3.44       24.26     12.63 o
 -17   5   2        4.32       -8.28      8.28 o
 -15   5   2       12.59       16.72      6.27 o
 -13   5   2       14.02       11.46      6.66 o
 -11   5   2       21.40       50.13      7.56 o
  -9   5   2     4066.97     3788.24     47.51 o
  -7   5   2        0.08       -0.88      5.60 o
  -5   5   2       17.95       13.73      4.72 o
  -3   5   2      846.97      912.88     17.52 o
  -1   5   2      713.93      639.74     13.94 o
   1   5   2      579.38      498.80     12.32 o
   3   5   2      945.67      988.96     20.89 o
   5   5   2      674.28      649.78     15.18 o
   7   5   2       21.64        9.13      6.41 o
   9   5   2      150.34      157.41     13.03 o
  11   5   2      200.04      192.18     17.70 o
  13   5   2      442.68      424.96     31.36 o
  15   5   2       64.68       71.22      9.80 o
  17   5   2       14.26       25.58     13.62 o
 -16   6   2       22.18       27.16     10.09 o
 -14   6   2      125.85      102.06     10.50 o
 -12   6   2      299.22      286.39     14.43 o
 -10   6   2      107.20       70.53     10.12 o
  -8   6   2      147.47      130.53     11.19 o
  -6   6   2      831.16      740.97     20.31 o
  -4   6   2      991.66      936.73     23.12 o
  -2   6   2     1358.46     1410.07     27.63 o
   0   6   2      929.53      904.57     20.87 o
   2   6   2      349.88      320.82     20.10 o
   4   6   2      953.88     1083.86     23.79 o
   6   6   2      120.35      122.41      9.45 o
   8   6   2        7.12       19.73      6.25 o
  10   6   2       15.93        9.63      6.23 o
  12   6   2      110.24      107.54     10.96 o
  14   6   2      126.26      123.62     11.60 o
  16   6   2        4.78        4.52      9.28 o
 -13   7   2      364.91      381.70     19.65 o
 -11   7   2       19.91       14.55      8.72 o
  -9   7   2       57.98       64.49     11.12 o
  -7   7   2      263.16      282.10     16.57 o
  -5   7   2        3.06       -8.21      8.21 o
  -3   7   2      463.16      477.59     22.33 o
  -1   7   2      396.21      379.11     20.02 o
   1   7   2       88.08       91.92     12.69 o
   3   7   2      292.53      335.53     21.48 o
   5   7   2      229.68      230.37     16.38 o
   7   7   2       60.16       57.84     10.73 o
   9   7   2       29.51       63.54      9.45 o
  11   7   2       21.93       15.87     10.14 o
  13   7   2        6.44       -1.93      8.90 o
 -10   8   2        0.00      -10.62     10.62 o
  -8   8   2       44.62       33.48     16.26 o
  -6   8   2        0.38       -5.25      9.24 o
  -4   8   2        0.19        4.38     10.57 o
  -2   8   2       14.45       14.25     10.73 o
   0   8   2      401.70      415.69     45.01 o
   2   8   2       52.53       65.32     16.94 o
   4   8   2       29.60       14.38     11.17 o
   6   8   2        0.11       -1.81     15.98 o
   8   8   2       65.62       63.96     12.48 o
  10   8   2       89.19       98.81     17.51 o
  -3   9   2        6.27       20.97     18.54 o
  -1   9   2      123.78      133.91     30.19 o
   1   9   2      120.20      153.94     29.52 o
   3   9   2       14.55       39.81     20.37 o
 -21   1   3       72.43       67.70     14.26 o
 -19   1   3       25.17        5.19      9.52 o
 -17   1   3       28.81       13.85      7.37 o
 -15   1   3      391.92      387.11     14.04 o
 -13   1   3      279.37      310.77      9.06 o
 -11   1   3      183.89      206.45      6.45 o
  -9   1   3     1671.23     1687.90     17.75 o
  -7   1   3    10553.83    10387.03    105.21 o
  -5   1   3    26036.53    26147.72    234.89 o
  -3   1   3     4018.70     3678.71     33.89 o
  -1   1   3     9321.21     8993.93     58.97 o
   1   1   3     2553.67     2622.10     20.55 o
   3   1   3    10518.93    10163.29     76.11 o
   5   1   3     2620.66     2728.52     25.29 o
   7   1   3     1854.44     1963.29     19.53 o
   9   1   3     1207.69     1145.06     16.10 o
  11   1   3      581.75      662.34     12.81 o
  13   1   3      211.70      232.59      9.40 o
  15   1   3      569.55      616.32     21.02 o
  17   1   3      472.04      478.35     20.71 o
  19   1   3        1.55        7.10     11.02 o
  21   1   3       50.56       36.07     14.07 o
 -20   2   3       47.91       40.57     12.81 o
 -18   2   3        2.72       -3.99      9.07 o
 -16   2   3     3558.07     3647.72     51.44 o
 -14   2   3      204.27      215.00      9.03 o
 -12   2   3        1.15       -3.39      3.39 o
 -10   2   3       55.21       40.01      4.62 o
  -8   2   3      349.25      397.61     10.47 o
  -6   2   3      901.95      831.55     15.17 o
  -4   2   3    18610.57    19090.17    147.12 o
  -2   2   3     2503.71     2404.35     21.18 o
   0   2   3     5102.07     4684.25     37.64 o
   2   2   3     4047.28     4183.06     34.59 o
   4   2   3     1774.56     1566.85     16.13 o
   6   2   3     9258.60    10049.90     82.54 o
   8   2   3      331.74      286.83      7.75 o
  10   2   3       75.55       66.20      7.11 o
  12   2   3      117.10      117.25      8.05 o
  14   2   3      421.92      457.43     14.19 o
  16   2   3      160.46      188.99     12.69 o
  18   2   3      188.69      180.79     16.80 o
  20   2   3        1.21        4.37     15.25 o
 -19   3   3      121.19      116.51     12.32 o
 -17   3   3      104.65      116.59     10.68 o
 -15   3   3      129.60      101.33     10.35 o
 -13   3   3        1.06       -8.25      8.25 o
 -11   3   3       29.01       28.17      8.89 o
  -9   3   3      536.18      504.18     13.76 o
  -7   3   3     1768.72     1546.96     18.23 o
  -5   3   3        0.54       -3.69      3.69 o
  -3   3   3     9734.05    10352.52     83.99 o
  -1   3   3       80.04       59.87      4.06 o
   1   3   3      686.16      740.87     11.02 o
   3   3   3       38.07       67.58      4.00 o
   5   3   3     6951.68     7183.12     61.53 o
   7   3   3      457.21      524.13     10.33 o
   9   3   3        4.45        2.54      4.53 o
  11   3   3       63.37       58.53      5.97 o
  13   3   3      247.52      261.64     12.43 o
  15   3   3       62.22       66.22      8.60 o
  17   3   3       61.20       34.96     10.79 o
  19   3   3       50.08       71.39     16.81 o
 -18   4   3       11.48        9.82      7.57 o
 -16   4   3       24.86       35.26      8.88 o
 -14   4   3       26.78       21.39      5.52 o
 -12   4   3        1.40       -6.13     11.28 o
 -10   4   3      276.38      231.62      9.50 o
  -8   4   3      800.45      744.40     13.12 o
  -6   4   3      584.37      432.03      9.81 o
  -4   4   3       29.01       20.02      6.25 o
  -2   4   3     1883.21     2170.14     24.41 o
   0   4   3      237.06      238.39      7.32 o
   2   4   3     1459.35     1491.68     20.31 o
   4   4   3     1616.61     1792.43     21.86 o
   6   4   3     1103.78     1068.40     16.56 o
   8   4   3      159.07      188.03      9.21 o
  10   4   3      578.00      609.02     15.77 o
  12   4   3      112.96      103.43      9.65 o
  14   4   3      341.90      371.15     28.03 o
  16   4   3       39.64       51.92     11.03 o
  18   4   3      117.22      144.00     20.85 o
 -17   5   3        5.67       11.03      6.46 o
 -15   5   3      151.97      182.09     14.99 o
 -13   5   3       14.43       12.28      5.49 o
 -11   5   3     1249.55     1186.87     24.76 o
  -9   5   3      299.69      414.63     27.26 o
  -7   5   3      932.80     1009.46     20.69 o
  -5   5   3        2.60       -2.11      4.20 o
  -3   5   3      806.34      765.14     21.30 o
  -1   5   3     2502.91     2300.30     29.16 o
   1   5   3       25.78       21.76      4.88 o
   3   5   3     2063.31     1965.34     26.47 o
   5   5   3     1136.18     1105.44     21.66 o
   7   5   3       89.51      105.49      8.43 o
   9   5   3       83.70       96.46      8.30 o
  11   5   3        0.67        8.96      5.91 o
  13   5   3      394.12      399.71     26.95 o
  15   5   3        0.03        8.13      7.77 o
  17   5   3       46.89       34.57     17.28 o
 -16   6   3        7.21       11.49      8.04 o
 -14   6   3        7.12       13.79      7.19 o
 -12   6   3      263.99      242.65     14.12 o
 -10   6   3      565.15      533.57     21.75 o
  -8   6   3        5.15        6.95      7.09 o
  -6   6   3        5.14       -6.43      8.74 o
  -4   6   3       13.72       25.49      7.53 o
  -2   6   3     2737.79     2561.70     39.30 o
   0   6   3      294.73      344.49     13.83 o
   2   6   3      320.25      271.19     14.71 o
   4   6   3      840.60      872.17     21.65 o
   6   6   3        4.83        6.55      6.02 o
   8   6   3      317.30      329.32     13.65 o
  10   6   3       55.74       55.24      7.97 o
  12   6   3        3.59        7.24      7.07 o
  14   6   3       43.36       39.29      9.13 o
  16   6   3       59.69       42.63     28.92 o
 -13   7   3       43.60       72.01     11.37 o
 -11   7   3      108.17       97.76     15.17 o
  -9   7   3       51.50       76.26     11.40 o
  -7   7   3        0.53       -7.30      7.30 o
  -5   7   3       46.67       51.07     10.77 o
  -3   7   3      409.46      440.49     21.16 o
  -1   7   3      144.30      155.17     16.72 o
   1   7   3       14.17        8.22      9.36 o
   3   7   3       92.46       72.27     14.05 o
   5   7   3       23.13       27.17     10.07 o
   7   7   3       26.73       25.49     12.67 o
   9   7   3      225.15      227.44     18.27 o
  11   7   3       10.64        5.20      9.49 o
  13   7   3        0.06       11.20     10.86 o
 -10   8   3       20.97       14.87     12.03 o
  -8   8   3      329.95      406.85     26.70 o
  -6   8   3       14.80       28.68     14.29 o
  -4   8   3        0.96        6.59     10.81 o
  -2   8   3       18.40       10.44     10.36 o
   0   8   3      311.47      352.12     28.74 o
   2   8   3       44.78      110.62     19.76 o
   4   8   3       15.37        6.51     11.24 o
   6   8   3       28.76       20.92     11.37 o
   8   8   3       20.98        7.59     10.88 o
  10   8   3      104.84      134.93     19.38 o
  -3   9   3      140.52      196.72     25.51 o
  -1   9   3       55.76       35.09     37.01 o
   1   9   3        0.94        8.25     26.86 o
   3   9   3       39.04       61.71     19.30 o
 -22   0   4       91.64       73.14     28.61 o
 -20   0   4       34.84       26.66     11.65 o
 -18   0   4        1.27      -10.44     10.44 o
 -16   0   4      273.17      239.38     16.67 o
 -14   0   4       71.26       42.58      8.65 o
 -12   0   4        1.37       -2.00      4.72 o
 -10   0   4     2049.89     2369.56     36.05 o
  -8   0   4     6175.07     5740.84     71.90 o
  -6   0   4      461.44      371.04     10.64 o
  -4   0   4    58287.92    55871.59    573.86 o
  -2   0   4      502.98      483.35      6.61 o
   0   0   4    13172.73    13189.11    356.35 o
   2   0   4    22507.54    23279.79    189.74 o
   4   0   4     8558.08     8094.42     79.41 o
   6   0   4     2714.90     2492.51     29.14 o
   8   0   4    14720.79    15317.69    163.92 o
  10   0   4       72.80       71.92      9.70 o
  12   0   4       13.40       23.21      6.66 o
  14   0   4     2337.36     2240.46     49.30 o
  16   0   4      658.17      580.59     31.13 o
  18   0   4      113.25      119.82     19.36 o
  20   0   4      133.47      128.99     26.67 o
 -21   1   4        3.62       16.89     10.31 o
 -19   1   4        5.89       -0.75      7.08 o
 -17   1   4       21.78        5.20      8.31 o
 -15   1   4      118.65      143.88      9.36 o
 -13   1   4     2783.97     2810.73     31.24 o
 -11   1   4      279.37      300.30      7.58 o
  -9   1   4     4515.05     4956.87     40.17 o
  -7   1   4     6319.90     6288.66     58.53 o
  -5   1   4     3202.52     3065.99     31.79 o
  -3   1   4     4016.22     3822.03     30.54 o
  -1   1   4     8188.82     8000.44     52.64 o
   1   1   4      542.01      506.35      5.90 o
   3   1   4     7186.57     7087.95     54.51 o
   5   1   4     7427.34     7219.01     56.64 o
   7   1   4      391.99      393.44      7.78 o
   9   1   4      230.35      234.19      7.36 o
  11   1   4       32.37       15.14      4.25 o
  13   1   4       45.23       39.73      6.46 o
  15   1   4        5.35       -2.84      6.58 o
  17   1   4      864.73      901.73     27.88 o
  19   1   4       30.38       22.64     11.64 o
  21   1   4       36.22       17.91     24.49 o
 -20   2   4        0.84      -15.11     15.11 o
 -18   2   4       17.28       23.74      8.98 o
 -16   2   4      267.37      307.23     12.28 o
 -14   2   4      676.30      647.05     14.48 o
 -12   2   4     1332.03     1382.49     17.81 o
 -10   2   4     2521.00     2666.76     29.60 o
  -8   2   4     1302.00     1451.32     20.02 o
  -6   2   4     4422.23     4497.81     43.32 o
  -4   2   4     1508.26     1551.68     17.25 o
  -2   2   4        0.08        1.02      1.44 o
   0   2   4     4070.99     4100.67     33.69 o
   2   2   4      269.02      212.68      5.01 o
   4   2   4     1306.39     1354.37     14.81 o
   6   2   4     4180.44     4152.20     37.99 o
   8   2   4       15.69       12.90      2.93 o
  10   2   4        9.83       16.02      4.11 o
  12   2   4      351.59      383.93     12.36 o
  14   2   4        0.50       -2.37      5.60 o
  16   2   4       81.39       76.57      9.17 o
  18   2   4      509.11      508.50     24.85 o
  20   2   4       30.18       31.41     17.53 o
 -19   3   4       42.11       59.22     10.08 o
 -17   3   4        3.03       -6.19      6.19 o
 -15   3   4      386.31      352.38     14.32 o
 -13   3   4      363.57      324.19     10.04 o
 -11   3   4        7.97       -4.05      5.93 o
  -9   3   4     1584.56     1679.67     25.11 o
  -7   3   4     2701.82     2553.63     28.86 o
  -5   3   4     1296.91     1383.22     15.02 o
  -3   3   4        3.26       -0.74      3.22 o
  -1   3   4     7860.22     7964.19     66.35 o
   1   3   4      200.77      233.53      6.31 o
   3   3   4      870.65      882.86     12.68 o
   5   3   4     2993.26     3140.12     31.20 o
   7   3   4     1311.00     1447.84     21.10 o
   9   3   4     1042.31     1074.90     19.35 o
  11   3   4      101.30      111.43      8.55 o
  13   3   4      190.89      202.28     10.89 o
  15   3   4      130.21      175.54     11.48 o
  17   3   4      401.94      412.89     28.91 o
  19   3   4       14.31      -11.15     13.44 o
 -18   4   4        7.83        6.91      6.87 o
 -16   4   4        0.07       -8.89     11.11 o
 -14   4   4       13.97       14.00      5.10 o
 -12   4   4     2292.26     2414.32     56.93 o
 -10   4   4       11.95       17.87     10.97 o
  -8   4   4       66.15       74.08      4.82 o
  -6   4   4     1479.88     1573.62     26.19 o
  -4   4   4      953.13      908.33     13.68 o
  -2   4   4     3892.09     3964.76     38.78 o
   0   4   4       77.28       87.02      5.57 o
   2   4   4      458.94      563.66     11.81 o
   4   4   4     2999.49     3129.29     32.68 o
   6   4   4       51.44       63.29      4.77 o
   8   4   4      527.39      533.51     14.74 o
  10   4   4      476.59      455.59     14.23 o
  12   4   4      568.27      580.62     16.65 o
  14   4   4      301.70      302.62     15.87 o
  16   4   4      172.51      197.92     16.03 o
  18   4   4       26.13       36.10     15.31 o
 -17   5   4        2.57       -1.82      5.78 o
 -15   5   4       65.57       47.79      7.54 o
 -13   5   4       18.76        8.79      6.05 o
 -11   5   4     1332.69     1197.69     24.42 o
  -9   5   4     2636.33     2499.25     36.44 o
  -7   5   4     1494.28     1421.47     25.51 o
  -5   5   4      126.70      162.41      8.54 o
  -3   5   4      193.44      164.70     10.13 o
  -1   5   4      717.95      739.88     16.42 o
   1   5   4      272.09      240.46      8.77 o
   3   5   4     2066.58     1810.72     26.72 o
   5   5   4      295.61      323.41     12.20 o
   7   5   4       28.26       17.90      6.05 o
   9   5   4      125.49       87.09     10.98 o
  11   5   4       62.75       37.71      7.01 o
  13   5   4       49.10       68.79      9.83 o
  15   5   4        0.69        5.58     10.61 o
  17   5   4       17.29        2.14     20.88 o
 -16   6   4       64.59       80.41      9.38 o
 -14   6   4      110.44      113.63     18.70 o
 -12   6   4      557.91      437.58     17.79 o
 -10   6   4      244.84      208.03     13.64 o
  -8   6   4     1000.42      902.50     21.37 o
  -6   6   4      283.45      273.48     14.44 o
  -4   6   4      251.10      250.17     13.03 o
  -2   6   4       17.77       66.95     17.93 o
   0   6   4      142.07      145.61     16.61 o
   2   6   4      492.61      441.58     15.71 o
   4   6   4     1661.41     1757.76     31.63 o
   6   6   4      301.11      319.86     13.60 o
   8   6   4       39.68       36.92      7.63 o
  10   6   4      180.39      208.93     16.96 o
  12   6   4        4.11       -0.71      7.90 o
  14   6   4        1.94       23.46     10.66 o
 -13   7   4       84.25       65.88     10.89 o
 -11   7   4        1.96        2.72      8.46 o
  -9   7   4       21.06        9.29     10.05 o
  -7   7   4        5.96       19.81      8.59 o
  -5   7   4       54.28       46.31     12.71 o
  -3   7   4      255.04      277.32     17.74 o
  -1   7   4      108.55       96.15     24.12 o
   1   7   4      893.17      870.78     28.28 o
   3   7   4     1111.37     1031.52     35.03 o
   5   7   4       47.66       43.90      9.41 o
   7   7   4       23.45       21.51      8.44 o
   9   7   4       33.85       20.07      8.29 o
  11   7   4       58.64       79.34     13.50 o
  13   7   4       60.74       68.81     13.46 o
 -10   8   4       13.91       22.58     12.48 o
  -8   8   4      212.11      274.82     24.19 o
  -6   8   4        2.46       27.24     10.78 o
  -4   8   4      154.04      160.52     17.30 o
  -2   8   4       44.91       26.79     12.09 o
   0   8   4       10.73       31.62     15.52 o
   2   8   4      272.24      305.65     30.15 o
   4   8   4       47.20       50.60     13.78 o
   6   8   4      155.55      191.07     19.15 o
   8   8   4        5.87       17.03     13.15 o
  10   8   4        8.66       10.33     15.29 o
  -3   9   4      174.51      198.37     25.97 o
  -1   9   4        8.14       29.12     29.04 o
   1   9   4        0.60        7.95     15.02 o
   3   9   4      107.11      126.13     23.11 o
 -21   1   5      155.57      153.74     15.28 o
 -19   1   5      957.23      984.52     33.45 o
 -17   1   5      564.96      558.94     14.57 o
 -15   1   5       11.17       -5.26      5.50 o
 -13   1   5      765.43      690.81     12.91 o
 -11   1   5      325.38      365.07      8.16 o
  -9   1   5       83.12       88.78      5.51 o
  -7   1   5     1657.11     1799.37     20.01 o
  -5   1   5     2444.58     2611.51     23.51 o
  -3   1   5     4145.34     4133.76     38.34 o
  -1   1   5     5173.32     5135.03     34.95 o
   1   1   5    61565.95    61179.08    402.68 o
   3   1   5      566.12      582.65      7.94 o
   5   1   5     1361.24     1255.95     14.00 o
   7   1   5     1305.86     1380.20     16.71 o
   9   1   5     1013.59     1038.09     15.81 o
  11   1   5      427.87      476.81     11.26 o
  13   1   5      316.36      370.33     11.75 o
  15   1   5       20.79       26.67      8.60 o
  17   1   5       14.75       20.21     13.73 o
  19   1   5       11.67       12.64     11.87 o
 -20   2   5       10.71       14.38     10.64 o
 -18   2   5      598.13      571.02     19.18 o
 -16   2   5      334.87      313.68     13.78 o
 -14   2   5       14.28       -8.36      8.36 o
 -12   2   5       14.53       -3.64      3.72 o
 -10   2   5        5.02        9.89      4.55 o
  -8   2   5        0.43        2.52      3.00 o
  -6   2   5     8036.66     8552.18     75.65 o
  -4   2   5    13576.58    14254.53    111.64 o
  -2   2   5     9237.86     9453.51     71.79 o
   0   2   5       57.82       24.41      2.40 o
   2   2   5      631.98      531.01      8.09 o
   4   2   5       81.64      109.62      4.18 o
   6   2   5     4223.87     4552.75     51.62 o
   8   2   5      286.43      355.36      8.34 o
  10   2   5       51.19       68.99      5.88 o
  12   2   5       48.07       40.89      6.40 o
  14   2   5      680.06      606.91     16.95 o
  16   2   5      122.19      158.02     24.60 o
  18   2   5      333.41      324.62     21.33 o
  20   2   5        8.85       17.42     17.59 o
 -19   3   5       92.88       97.34     13.53 o
 -17   3   5       24.51       21.73      7.17 o
 -15   3   5     1226.78     1227.57     26.13 o
 -13   3   5      286.33      316.66     18.11 o
 -11   3   5       30.73       14.95      7.01 o
  -9   3   5      109.51      107.66      7.28 o
  -7   3   5     6663.77     6932.72     88.88 o
  -5   3   5     5509.71     5876.69     46.13 o
  -3   3   5       15.34       10.31      3.63 o
  -1   3   5     1010.57     1108.15     14.29 o
   1   3   5     2444.17     2500.65     25.56 o
   3   3   5      135.95      185.34      5.99 o
   5   3   5      391.47      418.74      9.44 o
   7   3   5     1377.94     1245.02     18.73 o
   9   3   5     1023.34     1002.16     19.02 o
  11   3   5        8.58       -3.04      4.30 o
  13   3   5      470.91      434.30     15.05 o
  15   3   5      865.85      942.48     26.20 o
  17   3   5        4.39        8.47     13.84 o
  19   3   5       79.51       76.17     18.66 o
 -18   4   5       22.06       24.16      6.45 o
 -16   4   5       22.60       22.09     13.12 o
 -14   4   5      580.96      578.89     29.69 o
 -12   4   5      485.23      494.61     25.55 o
 -10   4   5     4026.25     3792.31     73.87 o
  -8   4   5       16.95       16.52      3.24 o
  -6   4   5       80.56       58.09      4.96 o
  -4   4   5      774.39      613.65     11.03 o
  -2   4   5       17.19       -1.45      4.85 o
   0   4   5     3090.30     3044.44     33.47 o
   2   4   5     1655.07     1830.93     23.60 o
   4   4   5      561.76      522.56     10.93 o
   6   4   5     1866.62     1852.08     25.56 o
   8   4   5       22.11       30.81      6.13 o
  10   4   5        3.88       10.12      8.28 o
  12   4   5      102.38       94.39      8.74 o
  14   4   5      414.91      468.35     16.49 o
  16   4   5        3.19       -3.47      8.98 o
  18   4   5        2.52       21.50     14.36 o
 -17   5   5       11.07        3.23      8.56 o
 -15   5   5       25.35       29.50      6.26 o
 -13   5   5       19.02        9.47      5.20 o
 -11   5   5      978.81      907.32     49.22 o
  -9   5   5      233.25      218.51     16.61 o
  -7   5   5      356.99      316.07     12.18 o
  -5   5   5      190.51      201.45      9.30 o
  -3   5   5       75.78       69.88      7.39 o
  -1   5   5       60.57       55.99      6.61 o
   1   5   5     1607.11     1478.75     22.27 o
   3   5   5      320.24      318.38     11.10 o
   5   5   5      617.38      617.09     16.42 o
   7   5   5       94.78       80.80      8.23 o
   9   5   5      362.97      303.93     22.74 o
  11   5   5        4.54        7.85      5.86 o
  13   5   5      301.39      308.79     18.79 o
  15   5   5       83.60       83.63     11.40 o
  17   5   5        1.46       27.76     13.86 o
 -16   6   5       52.26       66.89     10.83 o
 -14   6   5       95.98       93.84     18.74 o
 -12   6   5       40.45       30.08      7.65 o
 -10   6   5      886.52      857.13     24.42 o
  -8   6   5      327.97      374.44     17.94 o
  -6   6   5     3338.07     2877.78     44.60 o
  -4   6   5      191.81      206.59     12.25 o
  -2   6   5     1904.73     1812.43     31.77 o
   0   6   5      268.37      273.26     14.13 o
   2   6   5       20.05       24.70      7.53 o
   4   6   5     2655.63     2600.42     44.58 o
   6   6   5      780.33      792.41     21.88 o
   8   6   5       87.13       84.63      9.23 o
  10   6   5       66.51       67.37      8.92 o
  12   6   5      252.10      262.22     20.51 o
  14   6   5       19.16       33.06     14.73 o
 -13   7   5        3.87        0.00      8.06 o
 -11   7   5      194.88      172.90     14.26 o
  -9   7   5       38.50       34.24      9.28 o
  -7   7   5       65.72       62.49     11.67 o
  -5   7   5     2413.96     2204.27     45.37 o
  -3   7   5      286.23      335.71     25.95 o
  -1   7   5       63.67       52.19     13.21 o
   1   7   5        2.65       15.84      9.79 o
   3   7   5       97.51      126.30     22.19 o
   5   7   5      576.91      599.45     21.73 o
   7   7   5       11.66        3.97      7.51 o
   9   7   5        4.52        3.77      7.42 o
  11   7   5       14.57       11.48      9.48 o
  13   7   5       54.34       45.96     12.52 o
 -10   8   5       38.77       71.14     15.67 o
  -8   8   5        0.80        3.09     15.22 o
  -6   8   5       90.55      114.48     14.90 o
  -4   8   5        5.75       -5.76      9.47 o
  -2   8   5        3.03       -0.42     10.49 o
   0   8   5      158.30      185.94     23.28 o
   2   8   5        8.73       25.88     14.14 o
   4   8   5       39.29       65.35     13.95 o
   6   8   5      183.04      191.67     19.29 o
   8   8   5      165.16      164.00     18.45 o
  -3   9   5        0.91        7.40     14.90 o
  -1   9   5       40.52        9.86     15.52 o
   1   9   5        9.28        9.90     14.76 o
   3   9   5       21.45       20.23     17.00 o
 -22   0   6      150.60      130.69     19.89 o
 -20   0   6        4.37        9.72     20.13 o
 -18   0   6      365.42      370.58     19.70 o
 -16   0   6       56.62       40.28      8.28 o
 -14   0   6     1009.01      999.49     20.30 o
 -12   0   6     1060.17      958.22     18.45 o
 -10   0   6     9243.41     9179.46    100.20 o
  -8   0   6    19288.15    19389.12    199.62 o
  -6   0   6      564.13      549.90     11.20 o
  -4   0   6     4876.85     4662.78     51.20 o
  -2   0   6     1433.77     1622.87     23.50 o
   0   0   6      173.62      143.31      4.17 o
   4   0   6     2668.52     2439.36     28.38 o
   6   0   6     2374.24     2052.17     28.23 o
   8   0   6     9573.51     9786.22     99.01 o
  10   0   6      474.10      491.71     12.78 o
  12   0   6     2633.43     2638.70     45.60 o
  14   0   6        1.87      -10.23     10.23 o
  16   0   6      105.53      132.45     18.88 o
  18   0   6       52.17        0.38     13.54 o
  20   0   6      135.10      198.35     34.79 o
 -21   1   6       33.57       73.17     14.55 o
 -19   1   6      104.81      104.27     11.03 o
 -17   1   6      303.83      282.67     12.18 o
 -15   1   6       30.75       29.63      5.41 o
 -13   1   6       84.18       86.39      5.19 o
 -11   1   6        0.04       -2.35      2.35 o
  -9   1   6       14.07       43.35      2.81 o
  -7   1   6     2231.84     2352.55     25.36 o
  -5   1   6       63.35       60.45      3.07 o
  -3   1   6     9123.20     9520.64     65.41 o
  -1   1   6      341.06      257.32      3.85 o
   1   1   6    37873.84    37329.64    251.60 o
   3   1   6    39875.99    38705.51    254.92 o
   5   1   6      481.00      573.42      7.98 o
   7   1   6      329.25      334.96      7.75 o
   9   1   6      186.11      166.04      6.84 o
  11   1   6      138.13      140.04      7.02 o
  13   1   6       52.06       45.82      6.33 o
  15   1   6        0.87       -5.50      7.24 o
  17   1   6       73.31       91.50     12.66 o
  19   1   6      160.43      183.94     19.24 o
 -20   2   6        1.03       12.94     11.97 o
 -18   2   6      365.68      358.13     15.68 o
 -16   2   6      584.24      537.83     16.79 o
 -14   2   6       47.64        0.09      6.50 o
 -12   2   6     2911.90     2787.59     28.26 o
 -10   2   6      131.56      142.72      7.85 o
  -8   2   6       28.90       22.64      3.81 o
  -6   2   6     1808.66     1742.59     22.66 o
  -4   2   6     2386.13     2463.67     23.81 o
  -2   2   6     8113.17     8131.83     62.72 o
   0   2   6     8151.10     7257.54     54.25 o
   2   2   6     1780.49     1823.59     18.42 o
   4   2   6       17.91       27.35      3.60 o
   6   2   6    10443.48    10346.56     90.24 o
   8   2   6     3134.12     3272.45     31.56 o
  10   2   6       89.62       83.50      6.41 o
  12   2   6        0.93       -4.43      4.61 o
  14   2   6       56.08       57.03      7.89 o
  16   2   6       63.47       49.67     11.95 o
  18   2   6        6.98       29.24     12.67 o
  20   2   6       86.90      107.39     22.01 o
 -19   3   6       25.66       39.13      9.76 o
 -17   3   6       88.21       75.93      8.69 o
 -15   3   6       41.22       47.48     15.97 o
 -13   3   6     2206.13     2188.38     44.73 o
 -11   3   6      280.18      265.50     14.95 o
  -9   3   6        0.15        2.08      4.00 o
  -7   3   6     2550.25     2658.36     40.54 o
  -5   3   6     2354.16     2530.63     24.04 o
  -3   3   6     2595.07     2705.61     30.66 o
  -1   3   6      681.15      731.10     11.25 o
   1   3   6      462.22      454.75      8.91 o
   3   3   6     1582.59     1613.92     19.35 o
   5   3   6     1015.46     1076.62     16.14 o
   7   3   6       57.35       83.22      5.38 o
   9   3   6      165.86      157.16      8.45 o
  11   3   6      141.41      133.08      9.12 o
  13   3   6        4.67       -5.43      5.43 o
  15   3   6      130.66      153.72     16.41 o
  17   3   6       24.97       31.63     15.17 o
  19   3   6        4.15        0.41     15.08 o
 -18   4   6      136.99      162.94     13.40 o
 -16   4   6       22.25       17.87      6.73 o
 -14   4   6      166.98      171.96     21.84 o
 -12   4   6     1649.44     1663.12     55.77 o
 -10   4   6      414.51      462.93     68.11 o
  -8   4   6       51.36       57.02      4.35 o
  -6   4   6      108.84      112.57      5.68 o
  -4   4   6      257.39      202.66      7.22 o
  -2   4   6      163.36      232.47      7.53 o
   0   4   6      363.94      515.40     11.30 o
   2   4   6      343.60      449.08     10.90 o
   4   4   6      110.75      131.91      7.20 o
   6   4   6      382.84      408.00     11.17 o
   8   4   6       19.48       17.00      5.60 o
  10   4   6       29.67       45.07      6.88 o
  12   4   6       44.36       51.56      7.51 o
  14   4   6       34.21       29.79      9.52 o
  16   4   6      143.90      189.34     22.43 o
  18   4   6        4.26       -1.54     12.15 o
 -17   5   6       15.80       12.77      5.92 o
 -15   5   6        4.43      -12.13     12.13 o
 -13   5   6       27.08       17.30      6.53 o
 -11   5   6      309.63      348.35     24.68 o
  -9   5   6      856.81      786.78     16.80 o
  -7   5   6     2031.66     1923.18     30.96 o
  -5   5   6      298.73      327.14     11.25 o
  -3   5   6       18.74       19.53      5.49 o
  -1   5   6      595.22      710.43     14.13 o
   1   5   6      453.55      443.60     11.94 o
   3   5   6     1736.01     1700.12     26.07 o
   5   5   6       55.56      118.40      9.00 o
   7   5   6       20.71       26.33      6.47 o
   9   5   6      106.69       93.83     11.44 o
  11   5   6      342.73      333.84     14.30 o
  13   5   6      121.78      120.88     12.40 o
  15   5   6       60.26       55.43     15.49 o
  17   5   6        0.21       13.89     12.87 o
 -16   6   6       49.57       60.53      9.07 o
 -14   6   6       45.80       40.68      7.52 o
 -12   6   6       49.77       66.99      8.98 o
 -10   6   6       35.07       50.20     18.05 o
  -8   6   6      352.22      387.02     14.40 o
  -6   6   6      746.46      782.30     30.14 o
  -4   6   6      463.79      425.92     16.16 o
  -2   6   6      334.04      281.36     20.64 o
   0   6   6      859.51      847.27     22.73 o
   2   6   6     1961.55     1866.76     32.75 o
   4   6   6     2268.26     2226.15     44.74 o
   6   6   6      239.49      240.98     15.34 o
   8   6   6        0.15        9.82      7.21 o
  10   6   6        5.63       17.52      8.09 o
  12   6   6      122.79      158.89     18.34 o
  14   6   6      182.07      173.08     18.49 o
 -13   7   6       10.55       12.31      8.15 o
 -11   7   6      100.10      128.37     12.63 o
  -9   7   6        0.66       -1.35      7.88 o
  -7   7   6       98.29      128.23     12.35 o
  -5   7   6      186.63      196.61     15.41 o
  -3   7   6      759.20      709.13     24.95 o
  -1   7   6      430.26      446.21     23.95 o
   1   7   6      501.64      503.98     21.98 o
   3   7   6      524.69      508.06     25.42 o
   5   7   6      136.58      155.65     13.46 o
   7   7   6       75.23       37.80      9.29 o
   9   7   6        1.34        9.50      7.59 o
  11   7   6        2.64       23.02     10.00 o
  13   7   6        5.10       25.29     11.04 o
 -10   8   6      129.57      138.73     26.40 o
  -8   8   6       17.01       23.06     12.53 o
  -6   8   6       95.86       77.49     13.48 o
  -4   8   6       85.16       72.72     14.33 o
  -2   8   6       23.66       12.91     11.42 o
   0   8   6       65.72       94.88     18.83 o
   2   8   6       35.37       27.61     14.63 o
   4   8   6      136.21      143.43     17.93 o
   6   8   6       70.88      117.70     16.37 o
   8   8   6       16.14       20.38     11.65 o
  -3   9   6       31.57       25.49     33.04 o
  -1   9   6        0.01       23.29     17.99 o
   1   9   6        3.80        5.86     15.10 o
 -21   1   7       20.80       16.80     12.79 o
 -19   1   7      729.13      726.80     39.01 o
 -17   1   7      355.55      301.41     12.48 o
 -15   1   7      157.13      156.54      8.76 o
 -13   1   7      384.67      381.12      9.31 o
 -11   1   7      121.97      110.35      6.50 o
  -9   1   7       40.92       29.12      3.38 o
  -7   1   7    11408.89    11888.68     99.63 o
  -5   1   7     8570.46     8421.08     67.53 o
  -3   1   7     2110.03     2150.75     18.40 o
  -1   1   7     8281.41     8173.75     66.54 o
   1   1   7    77700.62    76090.32    464.02 o
   3   1   7     1038.68     1028.02     10.99 o
   5   1   7      229.92      151.98      4.42 o
   7   1   7     6079.08     6509.80     53.94 o
   9   1   7     1704.67     1520.25     19.47 o
  11   1   7       55.03       38.01      4.78 o
  13   1   7      230.73      267.15     11.99 o
  15   1   7      158.03      170.89     14.14 o
  17   1   7        8.59       -1.39     12.94 o
  19   1   7      236.16      257.23     24.91 o
 -20   2   7        4.89       10.66      9.65 o
 -18   2   7       21.18       17.40      8.05 o
 -16   2   7      367.77      327.81     20.17 o
 -14   2   7       44.45       32.09     11.87 o
 -12   2   7       25.97       35.23      4.46 o
 -10   2   7      203.94      274.08     11.09 o
  -8   2   7     2963.91     2970.57     38.33 o
  -6   2   7     1165.32     1435.47     15.87 o
  -4   2   7     2804.63     2703.54     22.94 o
  -2   2   7      948.11      941.34     10.80 o
   0   2   7      162.87      117.32      4.39 o
   2   2   7      796.60      809.10      9.91 o
   4   2   7     1960.69     1955.14     20.46 o
   6   2   7      123.78       77.86      5.95 o
   8   2   7      316.38      280.11      8.06 o
  10   2   7       31.78       46.93      5.98 o
  12   2   7      236.79      236.02     11.08 o
  14   2   7       87.12       80.76      9.48 o
  16   2   7       22.75        3.03      9.63 o
  18   2   7      203.08      219.81     20.53 o
  20   2   7        0.05      -11.02     31.94 o
 -19   3   7       39.65       40.04     17.96 o
 -17   3   7       35.81       28.50      8.49 o
 -15   3   7     1801.54     1649.21     32.61 o
 -13   3   7       47.72       31.69     12.17 o
 -11   3   7     1929.12     1997.36     46.35 o
  -9   3   7       52.97       78.30      8.08 o
  -7   3   7      308.17      361.71     12.98 o
  -5   3   7     7265.26     8002.96     63.82 o
  -3   3   7     1021.11     1206.65     15.86 o
  -1   3   7      169.47      168.49      5.62 o
   1   3   7     1744.61     1742.38     21.36 o
   3   3   7     2441.95     2325.86     25.31 o
   5   3   7     4215.45     4070.95     41.58 o
   7   3   7      414.88      349.40     11.26 o
   9   3   7       12.24       15.81      5.01 o
  11   3   7      523.70      436.85     14.66 o
  13   3   7      474.24      424.63     16.20 o
  15   3   7       50.92       53.13     11.94 o
  17   3   7        4.87       18.92     10.93 o
  19   3   7        0.65      -14.82     14.82 o
 -18   4   7        4.15        9.51      6.81 o
 -16   4   7      169.87      144.94     32.81 o
 -14   4   7       75.21       80.47     35.14 o
 -12   4   7     2212.78     2141.75     64.75 o
 -10   4   7     6284.34     6085.71    127.54 o
  -8   4   7       81.84      100.98      7.68 o
  -6   4   7      339.98      411.39      9.48 o
  -4   4   7       39.16       43.68      4.23 o
  -2   4   7     4341.67     4272.61     41.13 o
   0   4   7       88.94      109.62      6.15 o
   2   4   7     3327.65     3483.45     37.90 o
   4   4   7       30.89       35.66      4.41 o
   6   4   7       34.69       40.10      5.34 o
   8   4   7      261.78      257.55     11.59 o
  10   4   7     1664.87     1617.56     30.45 o
  12   4   7      544.23      522.51     17.18 o
  14   4   7        7.55        9.73      7.04 o
  16   4   7       79.07       41.55     15.60 o
  18   4   7      105.97      152.66     27.54 o
 -17   5   7        6.45       28.77     23.69 o
 -15   5   7       36.75       40.61     16.94 o
 -13   5   7       55.24       42.83     15.29 o
 -11   5   7     1233.60     1100.56     23.63 o
  -9   5   7      175.52       98.15     17.03 o
  -7   5   7       79.73       82.66     10.89 o
  -5   5   7       82.64       63.58      6.48 o
  -3   5   7      129.40      136.15      8.50 o
  -1   5   7     3396.20     3356.67     38.68 o
   1   5   7      339.25      284.82     10.11 o
   3   5   7        4.94       11.45      4.97 o
   5   5   7     2741.09     2699.82     39.59 o
   7   5   7      262.19      300.71     13.47 o
   9   5   7      272.51      244.34     12.56 o
  11   5   7      136.51      183.45     11.85 o
  13   5   7        0.29        5.80      6.66 o
  15   5   7      185.43      163.46     23.60 o
  17   5   7       81.57       82.53     18.64 o
 -16   6   7       98.54       94.60     15.02 o
 -14   6   7      135.85      118.41     10.07 o
 -12   6   7      143.23      121.15     10.14 o
 -10   6   7       75.34       34.74     10.65 o
  -8   6   7       26.85       15.76      7.73 o
  -6   6   7      372.21      366.84     27.15 o
  -4   6   7     1298.47     1166.68     25.99 o
  -2   6   7     1138.85     1119.10     42.95 o
   0   6   7     1302.36     1190.92     27.41 o
   2   6   7       54.85       76.27     10.01 o
   4   6   7      535.02      550.07     21.78 o
   6   6   7      356.01      354.18     17.87 o
   8   6   7       94.10      129.39     12.67 o
  10   6   7        1.93        5.55      7.75 o
  12   6   7        3.61       37.33     13.32 o
  14   6   7       41.36       48.91     27.16 o
 -13   7   7       50.74       29.24      8.66 o
 -11   7   7       16.08        5.45      9.78 o
  -9   7   7       20.72       19.47     11.69 o
  -7   7   7        5.74        5.92      9.36 o
  -5   7   7      336.96      312.46     17.91 o
  -3   7   7      118.06      158.55     24.79 o
  -1   7   7      774.17      771.58     29.93 o
   1   7   7      154.37      179.20     18.12 o
   3   7   7        2.58       -2.28      9.95 o
   5   7   7        4.28       18.43      9.71 o
   7   7   7        2.13       -4.87      7.24 o
   9   7   7       70.13       84.27     11.30 o
  11   7   7        8.16       17.83     11.14 o
 -10   8   7        6.19        9.04     11.88 o
  -8   8   7       73.25       67.13     14.91 o
  -6   8   7      145.33      133.09     30.81 o
  -4   8   7        6.96       19.12     11.07 o
  -2   8   7       11.77       13.28     19.40 o
   0   8   7        2.34        9.13     18.34 o
   2   8   7       39.39       40.45     16.51 o
   4   8   7      147.06      177.56     19.45 o
   6   8   7      239.95      287.02     22.27 o
   8   8   7       28.40       65.06     13.44 o
  -3   9   7       12.23       -6.03     13.98 o
  -1   9   7       75.36       92.68     34.07 o
   1   9   7      156.01      196.10     26.23 o
 -22   0   8       25.93        6.97     22.11 o
 -20   0   8      390.18      424.37     43.03 o
 -18   0   8     1029.13     1090.75     39.67 o
 -16   0   8     1079.15     1102.61     30.78 o
 -14   0   8      156.79      176.15     10.28 o
 -12   0   8       23.09        9.69      6.11 o
 -10   0   8     1664.11     1858.93     29.85 o
  -8   0   8      607.01      625.12     13.86 o
  -6   0   8     1486.09     1391.84     19.86 o
  -4   0   8     2949.76     2639.63     32.08 o
  -2   0   8    30791.54    28554.76    355.57 o
   0   0   8    31824.71    30438.11    263.09 o
   2   0   8    58112.43    59994.56    513.85 o
   4   0   8    27874.66    28359.35    246.95 o
   6   0   8     1547.31     1553.95     24.07 o
   8   0   8        1.03        0.33      3.21 o
  10   0   8     1319.57     1278.41     21.23 o
  12   0   8      392.34      431.18     29.03 o
  14   0   8      265.18      259.32     22.47 o
  16   0   8      329.69      332.58     27.06 o
  18   0   8      265.89      282.62     27.34 o
  20   0   8        7.34       36.77     22.35 o
 -21   1   8        4.91       -5.11     13.18 o
 -19   1   8       26.97       41.63     12.73 o
 -17   1   8       53.31       42.04      9.59 o
 -15   1   8      503.26      485.99     14.56 o
 -13   1   8     1045.57      967.30     16.43 o
 -11   1   8      466.42      501.86     10.10 o
  -9   1   8     2486.09     2547.82     24.48 o
  -7   1   8     5078.28     5389.01     45.26 o
  -5   1   8        1.73        4.07      1.52 o
  -3   1   8      793.05      863.05      8.68 o
  -1   1   8     8893.30     8859.28     60.64 o
   1   1   8        2.43        7.10      2.10 o
   3   1   8      360.98      460.35      7.55 o
   5   1   8       10.72       19.03      2.59 o
   7   1   8      299.56      326.95      8.54 o
   9   1   8      719.03      718.48     12.82 o
  11   1   8      291.16      271.95     10.36 o
  13   1   8      277.76      278.22     11.45 o
  15   1   8        0.08       -7.70      7.70 o
  17   1   8      136.09      166.94     19.77 o
  19   1   8       65.44      121.13     19.51 o
 -20   2   8      124.30      141.38     19.24 o
 -18   2   8       59.10       60.97      9.59 o
 -16   2   8       62.72       43.70      9.84 o
 -14   2   8     2754.69     2706.25     66.75 o
 -12   2   8      191.93      184.48     14.66 o
 -10   2   8     1348.59     1406.09     31.56 o
  -8   2   8      509.96      662.18     21.45 o
  -6   2   8      975.03     1054.57     13.08 o
  -4   2   8     1798.91     1406.62     15.02 o
  -2   2   8       98.47      103.35      3.77 o
   0   2   8      658.34      557.67      8.23 o
   2   2   8      695.66      647.04      9.73 o
   4   2   8      554.63      445.05     10.24 o
   6   2   8      356.54      287.11      7.11 o
   8   2   8     3338.79     3626.87     35.16 o
  10   2   8      126.10      115.02      7.94 o
  12   2   8      127.69      127.53      9.16 o
  14   2   8      180.68      170.32     11.83 o
  16   2   8      229.59      284.93     20.13 o
  18   2   8       93.93       79.31     14.61 o
 -19   3   8        3.61        7.01      7.57 o
 -17   3   8       50.65       40.74      8.01 o
 -15   3   8      448.00      468.27     22.20 o
 -13   3   8       42.24       30.23     11.61 o
 -11   3   8        9.14       14.40      8.87 o
  -9   3   8        1.63        2.61      4.81 o
  -7   3   8       54.21       45.71      3.70 o
  -5   3   8      674.90      910.17     11.89 o
  -3   3   8     1746.39     2046.46     23.19 o
  -1   3   8       49.07      152.45      5.65 o
   1   3   8      189.44      244.09      9.23 o
   3   3   8      222.91      234.18      7.20 o
   5   3   8     2154.24     2332.74     27.83 o
   7   3   8      385.45      414.88     10.62 o
   9   3   8      473.06      521.88     14.47 o
  11   3   8       14.23       12.24      5.85 o
  13   3   8        3.48       11.47      6.56 o
  15   3   8       12.17       16.97     10.13 o
  17   3   8        5.57       14.85     13.25 o
  19   3   8        0.96       -7.76     15.25 o
 -18   4   8        0.22       -5.98      5.98 o
 -16   4   8       66.93       53.25     23.38 o
 -14   4   8       59.69       65.34     21.32 o
 -12   4   8      352.60      383.22     29.05 o
 -10   4   8     1075.70     1009.73     42.62 o
  -8   4   8      138.68      156.94      6.09 o
  -6   4   8      362.92      348.12      9.28 o
  -4   4   8      837.95      933.26     13.23 o
  -2   4   8        6.69        9.37      3.61 o
   0   4   8      487.56      516.06     11.66 o
   2   4   8        0.76        6.56      3.96 o
   4   4   8     1153.09     1190.83     17.85 o
   6   4   8      126.54      149.95      8.87 o
   8   4   8       42.43       51.29     10.16 o
  10   4   8       14.08       39.37      8.28 o
  12   4   8      333.16      312.59     14.72 o
  14   4   8       53.59       67.90     10.77 o
  16   4   8       11.04       25.33     14.57 o
  18   4   8        2.72       -6.78     12.55 o
 -17   5   8       12.71       -5.86     20.44 o
 -15   5   8       69.82      100.90     19.38 o
 -13   5   8      254.75      211.14     24.92 o
 -11   5   8       26.29       -1.74     13.23 o
  -9   5   8      161.76       88.19      9.09 o
  -7   5   8     2458.83     2362.65     35.74 o
  -5   5   8       75.72       68.63      7.09 o
  -3   5   8        0.05        3.46      4.93 o
  -1   5   8     5352.78     5127.10     56.63 o
   1   5   8      357.72      381.11     11.42 o
   3   5   8      222.81      211.60     10.15 o
   5   5   8     1462.92     1415.26     28.96 o
   7   5   8       96.50      105.24     11.66 o
   9   5   8       87.88       92.41      9.27 o
  11   5   8      169.30      160.72     11.43 o
  13   5   8       80.60       81.40     11.49 o
  15   5   8       37.08       56.80     14.37 o
 -16   6   8        2.30       34.29     17.58 o
 -14   6   8        8.54        6.40      8.38 o
 -12   6   8       14.29        7.78      7.89 o
 -10   6   8     1177.89     1080.77     27.02 o
  -8   6   8      445.96      392.38     14.54 o
  -6   6   8      911.28      923.38     22.69 o
  -4   6   8      319.98      334.81     14.85 o
  -2   6   8     2384.27     2274.78     40.18 o
   0   6   8        2.03       27.24      8.39 o
   2   6   8      746.17      739.88     21.98 o
   4   6   8       10.07       22.18      9.70 o
   6   6   8      354.66      406.56     19.30 o
   8   6   8      195.41      215.15     15.41 o
  10   6   8       25.89       23.77      9.43 o
  12   6   8       19.87       30.36     10.92 o
  14   6   8        0.89       14.39     11.51 o
 -13   7   8       25.19       38.50      9.13 o
 -11   7   8       60.36       45.39     17.25 o
  -9   7   8        0.03        0.87      7.65 o
  -7   7   8      104.46      110.16     14.45 o
  -5   7   8      164.32      167.77     17.54 o
  -3   7   8        0.12       -5.34      8.12 o
  -1   7   8       19.77        9.04     10.58 o
   1   7   8       43.30       35.07     12.10 o
   3   7   8       12.36        5.64     10.02 o
   5   7   8      589.75      550.51     21.99 o
   7   7   8      183.70      205.16     16.67 o
   9   7   8       12.84       24.04     10.07 o
  11   7   8        1.14        8.16     13.30 o
 -10   8   8       78.73       96.80     15.78 o
  -8   8   8       16.85       23.86     13.07 o
  -6   8   8      127.69      115.29     15.32 o
  -4   8   8       63.15       72.77     19.04 o
  -2   8   8       14.87       11.20     10.49 o
   0   8   8        2.67       -1.83     12.82 o
   2   8   8       18.21        6.19     15.69 o
   4   8   8        1.33       18.12     13.55 o
   6   8   8        2.56        3.38     10.97 o
   8   8   8       62.37       42.86     13.54 o
  -1   9   8        1.50       -5.96     17.67 o
 -21   1   9        0.06       -9.62      9.62 o
 -19   1   9      838.64      960.28     32.64 o
 -17   1   9        3.27       -6.64      6.64 o
 -15   1   9      357.01      347.38     12.77 o
 -13   1   9     3275.59     3192.50     36.70 o
 -11   1   9      210.33      205.92      6.79 o
  -9   1   9      484.98      499.79      8.28 o
  -7   1   9     3666.82     3829.79     33.85 o
  -5   1   9     2185.96     2186.43     26.17 o
  -3   1   9      182.31      184.56      4.17 o
  -1   1   9    10744.03    10669.57     71.14 o
   1   1   9    17708.99    17989.86    117.15 o
   3   1   9    20797.78    21038.23    131.62 o
   5   1   9      109.75       91.35      4.24 o
   7   1   9       53.69       31.31      3.67 o
   9   1   9      803.99      770.61     13.62 o
  11   1   9     1151.89     1132.91     20.52 o
  13   1   9        6.30       -3.88      5.84 o
  15   1   9       53.48       37.43     10.34 o
  17   1   9      137.67      123.20     16.88 o
  19   1   9      172.11      202.07     28.32 o
 -20   2   9       32.39       20.81     10.08 o
 -18   2   9       23.66       17.04      7.77 o
 -16   2   9        0.86       -6.31      6.31 o
 -14   2   9     8181.96     8078.43     92.42 o
 -12   2   9      497.94      484.56     12.28 o
 -10   2   9      914.68      889.57     19.78 o
  -8   2   9      658.29      766.93     13.74 o
  -6   2   9     1115.94     1149.74     14.49 o
  -4   2   9     8560.00     8547.02     67.03 o
  -2   2   9     4682.60     5045.00     40.65 o
   0   2   9     1224.66     1115.94     13.41 o
   2   2   9        5.08        7.76      2.35 o
   4   2   9     4301.88     4275.79     46.93 o
   6   2   9     1144.27     1089.16     15.04 o
   8   2   9     1471.85     1567.90     20.90 o
  10   2   9      622.08      628.68     16.18 o
  12   2   9      217.67      207.47     11.05 o
  14   2   9       47.86       57.01     10.34 o
  16   2   9       49.66       34.40     12.34 o
  18   2   9       53.87       62.47     15.49 o
 -19   3   9        2.00        5.16      7.48 o
 -17   3   9      407.85      400.28     26.60 o
 -15   3   9      273.39      277.75     36.93 o
 -13   3   9     1039.09     1009.67     33.43 o
 -11   3   9      310.80      342.05     24.03 o
  -9   3   9        7.29        1.13      4.84 o
  -7   3   9      206.14      276.64      7.04 o
  -5   3   9       94.94       71.34      4.12 o
  -3   3   9       62.76       80.70      4.71 o
  -1   3   9    10976.49    11168.40     91.68 o
   1   3   9        7.73       11.27      3.29 o
   3   3   9     1186.64     1379.75     18.24 o
   5   3   9     1220.41     1286.41     19.46 o
   7   3   9     2249.80     2188.01     29.36 o
   9   3   9     1384.35     1492.82     28.37 o
  11   3   9       54.96       46.85      7.58 o
  13   3   9        3.63       -5.64      5.91 o
  15   3   9      418.26      390.71     22.45 o
  17   3   9        0.37       28.82     12.49 o
  19   3   9       11.21       12.84     22.03 o
 -18   4   9      115.92      137.13     24.41 o
 -16   4   9        3.16       -2.22     18.94 o
 -14   4   9       77.92       87.32     17.51 o
 -12   4   9      349.68      375.14     34.59 o
 -10   4   9       38.39       39.64     17.12 o
  -8   4   9        5.80        4.02      3.31 o
  -6   4   9      589.82      533.41     11.58 o
  -4   4   9     1063.18     1218.79     16.85 o
  -2   4   9     1582.27     1685.06     21.51 o
   0   4   9     4272.92     4441.05     46.00 o
   2   4   9     3003.90     2976.22     34.35 o
   4   4   9      720.83      670.82     13.17 o
   6   4   9     1052.77     1033.06     21.10 o
   8   4   9      548.89      563.36     17.06 o
  10   4   9     1020.17      978.23     23.52 o
  12   4   9       73.38       89.11      9.60 o
  14   4   9      392.55      345.71     18.54 o
  16   4   9        0.06        4.06     14.04 o
  18   4   9        3.07       12.44     19.49 o
 -17   5   9       21.20       45.88     27.50 o
 -15   5   9       17.61        9.35     13.47 o
 -13   5   9       13.78       47.78     15.68 o
 -11   5   9       20.46       11.89      7.08 o
  -9   5   9      665.32      552.43     26.97 o
  -7   5   9      135.17      143.74      9.21 o
  -5   5   9       38.28       57.73      7.97 o
  -3   5   9      821.22      787.68     17.87 o
  -1   5   9       72.12       82.63      8.78 o
   1   5   9     1112.37     1093.87     19.28 o
   3   5   9      387.07      322.93     11.61 o
   5   5   9      187.61      235.77     12.94 o
   7   5   9      180.09      204.85     12.05 o
   9   5   9        3.40       -2.88      5.70 o
  11   5   9        4.25        6.30     11.06 o
  13   5   9       16.71       21.42     11.90 o
  15   5   9        3.62       23.53     12.34 o
 -16   6   9       27.29       93.82     21.10 o
 -14   6   9       49.35       42.43      8.05 o
 -12   6   9      139.66      147.95     10.80 o
 -10   6   9      277.02      215.16     13.79 o
  -8   6   9      275.55      262.39     12.42 o
  -6   6   9      103.43      104.91      9.92 o
  -4   6   9        0.44       -0.66      8.44 o
  -2   6   9      258.73      309.74     15.13 o
   0   6   9     4103.99     4065.27     59.92 o
   2   6   9      610.39      650.72     20.95 o
   4   6   9      370.09      384.00     19.27 o
   6   6   9      274.18      288.83     17.21 o
   8   6   9      278.17      304.76     17.84 o
  10   6   9      276.62      259.23     17.43 o
  12   6   9      124.69      125.60     19.78 o
  14   6   9       96.44      104.43     16.48 o
 -13   7   9       91.96       88.27     11.02 o
 -11   7   9        1.74       -8.06      8.06 o
  -9   7   9       26.50       14.05      8.53 o
  -7   7   9      114.71      131.76     12.57 o
  -5   7   9      106.48       97.03     17.66 o
  -3   7   9      197.39      189.14     15.20 o
  -1   7   9      601.38      581.91     26.61 o
   1   7   9       10.65        6.25     12.48 o
   3   7   9       75.82       88.11     14.63 o
   5   7   9        7.90       48.25     10.78 o
   7   7   9        2.12       27.63      9.74 o
   9   7   9       51.82       46.93     11.25 o
  11   7   9      151.07      143.78     50.23 o
 -10   8   9       30.95       30.20     12.73 o
  -8   8   9      128.87      154.20     19.37 o
  -6   8   9      165.91      134.81     16.00 o
  -4   8   9        4.50       -9.31      9.57 o
  -2   8   9       45.74       56.49     13.08 o
   0   8   9       47.07       61.47     17.45 o
   2   8   9      157.89      102.26     20.09 o
   4   8   9        8.69       26.43     15.25 o
   6   8   9       22.04       33.05     12.92 o
   8   8   9       52.65       34.43     12.84 o
 -22   0  10       51.27       85.74     28.77 o
 -20   0  10      334.50      405.49     26.45 o
 -18   0  10       56.12       49.24     12.80 o
 -16   0  10      656.51      725.09     24.39 o
 -14   0  10      878.92      870.98     21.57 o
 -12   0  10      285.04      258.14     11.09 o
 -10   0  10      181.21      284.50      9.32 o
  -8   0  10     4173.13     4806.46     56.45 o
  -6   0  10      380.96      358.60      9.39 o
  -4   0  10     6676.49     6738.52     74.62 o
  -2   0  10    14844.13    14543.02    163.71 o
   0   0  10      407.58      368.30      8.07 o
   2   0  10    52994.85    55745.64    479.00 o
   4   0  10     3702.64     3958.30     41.40 o
   6   0  10       33.18       53.29      5.38 o
   8   0  10      109.11      121.34      6.88 o
  10   0  10      733.68      808.76     16.90 o
  12   0  10       32.21       30.12      9.48 o
  14   0  10        0.35       -2.19     10.52 o
  16   0  10      343.76      380.52     29.52 o
  18   0  10      230.89      217.84     35.82 o
 -21   1  10       67.29       83.48     14.93 o
 -19   1  10       17.17       44.98     11.61 o
 -17   1  10       11.47       20.01      9.89 o
 -15   1  10       57.52       66.94      7.35 o
 -13   1  10       14.23       17.83      6.35 o
 -11   1  10     4478.60     4352.60     42.66 o
  -9   1  10     1939.69     2118.40     22.22 o
  -7   1  10     3422.14     3846.70     36.76 o
  -5   1  10    13703.40    13124.61     93.86 o
  -3   1  10     2454.82     2599.18     21.65 o
  -1   1  10      616.70      603.97     10.94 o
   1   1  10     2066.11     2229.10     30.68 o
   3   1  10     4310.53     4736.74     34.22 o
   5   1  10      471.09      532.57      9.16 o
   7   1  10      102.09      112.17      4.78 o
   9   1  10       40.76       52.55      5.52 o
  11   1  10        9.61        0.47      5.14 o
  13   1  10      125.25      118.33     10.97 o
  15   1  10      412.81      435.42     23.80 o
  17   1  10        0.13      -10.65     10.65 o
  19   1  10      344.98      384.73     26.26 o
 -20   2  10       46.78       57.06     18.64 o
 -18   2  10       17.02       14.99      7.85 o
 -16   2  10      154.15      144.95     17.87 o
 -14   2  10      425.09      474.13     27.85 o
 -12   2  10     2916.58     2807.45     33.33 o
 -10   2  10     1103.22     1159.28     18.80 o
  -8   2  10     2744.78     2955.10     32.42 o
  -6   2  10      120.75       77.27      3.25 o
  -4   2  10    29323.96    30384.94    221.42 o
  -2   2  10      794.34      654.52     10.37 o
   0   2  10       11.86       38.61      3.06 o
   2   2  10      378.80      387.60      7.85 o
   4   2  10     1076.20     1007.24     19.36 o
   6   2  10       13.82        7.41      2.23 o
   8   2  10      843.50      859.30     14.94 o
  10   2  10       30.66       22.60      5.78 o
  12   2  10        3.38        1.88      6.15 o
  14   2  10        0.04        3.28     11.16 o
  16   2  10        6.46       17.53     10.94 o
  18   2  10        3.35       14.77     14.99 o
 -19   3  10       24.38       36.16      8.46 o
 -17   3  10       21.19       37.07      7.39 o
 -15   3  10       80.82       91.05     25.83 o
 -13   3  10      133.81      134.12     12.54 o
 -11   3  10     1133.39     1180.90     28.75 o
  -9   3  10      117.29      131.19      9.38 o
  -7   3  10      436.79      513.41     10.88 o
  -5   3  10       40.05       37.29      3.46 o
  -3   3  10     5464.40     5622.85     52.88 o
  -1   3  10      751.99      882.77     13.53 o
   1   3  10     3896.89     3949.02     40.69 o
   3   3  10      775.91      829.06     13.74 o
   5   3  10      232.54      294.84      9.16 o
   7   3  10        2.40        8.40      3.95 o
   9   3  10      373.82      376.26     14.26 o
  11   3  10      184.43      139.12     10.39 o
  13   3  10       92.86       93.64     11.21 o
  15   3  10       91.31       92.51     14.40 o
  17   3  10        3.81       14.16     14.63 o
 -18   4  10        1.58        2.93     22.82 o
 -16   4  10       61.77      142.72     32.33 o
 -14   4  10       24.47       50.15     15.12 o
 -12   4  10      296.08      327.81     26.41 o
 -10   4  10     3656.47     3574.45     87.41 o
  -8   4  10       38.44       63.69      4.90 o
  -6   4  10        0.47       -2.36      3.23 o
  -4   4  10     1473.86     1677.04     20.96 o
  -2   4  10       18.67       41.85      4.74 o
   0   4  10     5034.90     4901.64     49.97 o
   2   4  10      257.75      277.52      9.42 o
   4   4  10        4.75        9.45      4.34 o
   6   4  10      661.98      711.29     24.34 o
   8   4  10      419.41      397.03     14.86 o
  10   4  10      217.17      223.21     12.61 o
  12   4  10      103.35       68.27     10.52 o
  14   4  10       88.68       74.87     12.24 o
  16   4  10       98.89      149.29     16.74 o
 -17   5  10       28.90       11.33     22.74 o
 -15   5  10        0.08       24.38     13.62 o
 -13   5  10      276.40      299.40     27.89 o
 -11   5  10        4.14       -4.53      4.53 o
  -9   5  10     2111.02     1986.15     36.53 o
  -7   5  10      616.55      601.25     15.82 o
  -5   5  10      367.54      342.16     12.60 o
  -3   5  10      964.89      998.13     20.58 o
  -1   5  10      156.30      141.85      8.66 o
   1   5  10      222.46      266.40     11.68 o
   3   5  10       37.96       40.37      6.23 o
   5   5  10     1104.09     1037.51     25.15 o
   7   5  10      482.92      456.66     16.78 o
   9   5  10        2.46        3.39      7.11 o
  11   5  10       83.55       62.27     13.34 o
  13   5  10      115.48      117.80     17.93 o
  15   5  10       95.30      113.75     17.51 o
 -16   6  10       41.73       77.18     30.75 o
 -14   6  10      202.82      208.55     12.83 o
 -12   6  10        0.13        2.37      7.79 o
 -10   6  10      435.18      378.21     17.02 o
  -8   6  10      316.26      249.12     12.04 o
  -6   6  10      737.72      605.00     18.34 o
  -4   6  10     1937.35     1838.60     34.47 o
  -2   6  10      286.01      291.50     16.66 o
   0   6  10      378.40      407.26     17.20 o
   2   6  10      120.65      133.68     11.72 o
   4   6  10      606.81      550.81     22.21 o
   6   6  10      132.57      173.63     17.47 o
   8   6  10       31.53       70.46     11.48 o
  10   6  10        1.23        3.44      8.40 o
  12   6  10       28.35       29.85      9.77 o
  14   6  10       92.01      113.53     17.62 o
 -13   7  10       62.08       75.24     10.70 o
 -11   7  10        1.22       -7.55      7.55 o
  -9   7  10       66.14       55.67     12.19 o
  -7   7  10       12.73       11.10      8.26 o
  -5   7  10        1.47       11.13      8.15 o
  -3   7  10       36.00       32.04     10.24 o
  -1   7  10       20.84       43.93     12.27 o
   1   7  10      183.45      197.37     22.38 o
   3   7  10      777.89      816.35     32.11 o
   5   7  10      449.18      435.74     25.33 o
   7   7  10       74.18       98.17     13.16 o
   9   7  10       35.12       37.83     12.83 o
  11   7  10        4.64       17.24      9.62 o
 -10   8  10       29.92       49.87     14.07 o
  -8   8  10        8.98        8.20     11.77 o
  -6   8  10      181.40      183.71     17.77 o
  -4   8  10        1.95       -7.14     11.91 o
  -2   8  10       34.00       38.63     12.23 o
   0   8  10        0.02       -4.39     14.90 o
   2   8  10      100.85       78.15     22.51 o
   4   8  10       16.30       47.68     17.12 o
   6   8  10       26.78       22.16     13.85 o
   8   8  10       88.78       72.62     15.07 o
 -21   1  11        4.83       15.39     11.57 o
 -19   1  11      232.70      241.83     31.85 o
 -17   1  11     2725.25     2722.07     41.93 o
 -15   1  11     1268.30     1229.78     21.50 o
 -13   1  11        2.19       -2.63      3.71 o
 -11   1  11       37.66       53.94      6.68 o
  -9   1  11      348.44      372.59      8.04 o
  -7   1  11      125.44      100.88      4.48 o
  -5   1  11      214.91      244.79      5.73 o
  -3   1  11        5.37       15.17      2.25 o
  -1   1  11     1502.94     1379.86     13.49 o
   1   1  11     1633.07     1482.81     14.06 o
   3   1  11     2516.78     2533.40     21.16 o
   5   1  11     4641.73     4502.97     38.14 o
   7   1  11      269.00      265.18      9.04 o
   9   1  11      302.09      301.18     10.00 o
  11   1  11        6.64        3.88      5.33 o
  13   1  11       42.82       50.87      8.92 o
  15   1  11        2.55        0.50     10.23 o
  17   1  11      146.70      152.17     18.32 o
  19   1  11        0.23      -13.73     13.73 o
 -20   2  11        0.85       -8.13      8.13 o
 -18   2  11        5.65       -2.47      6.97 o
 -16   2  11     1735.95     1665.59     33.27 o
 -14   2  11       32.53       39.82      5.93 o
 -12   2  11      241.14      212.27      6.78 o
 -10   2  11      304.26      311.76      7.84 o
  -8   2  11      105.52      112.58      3.96 o
  -6   2  11      545.10      696.52      9.74 o
  -4   2  11     1202.35     1161.29     14.03 o
  -2   2  11     2204.46     2577.07     30.97 o
   0   2  11     1278.63     1286.31     14.80 o
   2   2  11     4287.63     4271.70     36.43 o
   4   2  11     1466.69     1495.66     18.36 o
   6   2  11      700.88      708.87     12.37 o
   8   2  11        1.49        7.64      3.50 o
  10   2  11      391.93      385.15     13.53 o
  12   2  11        4.53       -0.90      6.90 o
  14   2  11       72.54       79.72     11.75 o
  16   2  11       29.01       -1.75     16.90 o
  18   2  11      164.47      151.54     19.34 o
 -19   3  11        4.22       16.37      7.57 o
 -17   3  11      230.04      185.56     12.36 o
 -15   3  11       16.51        1.51     15.69 o
 -13   3  11     2562.57     2481.60     46.88 o
 -11   3  11     1050.10      985.87     26.16 o
  -9   3  11       40.58       56.82      8.41 o
  -7   3  11      221.92      181.17      5.19 o
  -5   3  11      941.77     1045.82     15.80 o
  -3   3  11     1314.12     1391.83     18.70 o
  -1   3  11        6.44        4.09      2.83 o
   1   3  11      800.31      879.08     14.94 o
   3   3  11       14.46       16.97      3.57 o
   5   3  11      145.27      154.80      7.36 o
   7   3  11      284.18      324.67     11.12 o
   9   3  11      356.40      415.05     15.32 o
  11   3  11        1.54       -5.40      5.40 o
  13   3  11      117.20      108.87     12.89 o
  15   3  11      412.37      406.96     23.97 o
  17   3  11       69.08       93.61     15.97 o
 -18   4  11       59.68       60.15     28.92 o
 -16   4  11      154.41      160.87     32.41 o
 -14   4  11        6.20       19.10     15.49 o
 -12   4  11      645.13      674.31     51.07 o
 -10   4  11      319.64      317.00     44.57 o
  -8   4  11      497.56      423.07     10.81 o
  -6   4  11      274.38      261.68      8.59 o
  -4   4  11      145.68      151.11      6.47 o
  -2   4  11     2388.38     2247.96     26.32 o
   0   4  11       27.11       35.18      5.09 o
   2   4  11      801.91      850.10     16.36 o
   4   4  11      679.50      724.84     15.90 o
   6   4  11      441.94      485.14     16.28 o
   8   4  11      249.02      258.98     13.13 o
  10   4  11      107.75      112.69     10.11 o
  12   4  11      260.11      250.80     16.30 o
  14   4  11      124.85       96.30     13.16 o
  16   4  11      369.03      465.35     31.63 o
 -17   5  11       23.47        9.51     24.57 o
 -15   5  11        7.54       31.32     14.92 o
 -13   5  11       14.67       18.81     13.46 o
 -11   5  11        0.19        4.27      5.19 o
  -9   5  11        0.08       -1.05      5.47 o
  -7   5  11      180.37      169.61     11.17 o
  -5   5  11       13.02       19.03      5.77 o
  -3   5  11        1.44        1.44      5.66 o
  -1   5  11        0.99        2.38      5.00 o
   1   5  11       40.39       48.89      6.93 o
   3   5  11        0.40       -5.06      5.06 o
   5   5  11     2220.11     2175.46     51.33 o
   7   5  11        5.38       16.17      7.80 o
   9   5  11        2.21        6.95      7.60 o
  11   5  11       18.59       11.04      8.21 o
  13   5  11       75.58       74.68     12.11 o
  15   5  11      149.00      174.67     20.49 o
 -16   6  11       74.65       62.21     30.98 o
 -14   6  11      141.99      126.09     14.73 o
 -12   6  11      208.67      185.18     14.65 o
 -10   6  11        4.70       -7.05      7.05 o
  -8   6  11        5.03        5.09      6.11 o
  -6   6  11       80.92       81.65      9.12 o
  -4   6  11     2981.51     2736.56     44.67 o
  -2   6  11      933.56      867.77     26.14 o
   0   6  11      224.30      232.38     15.19 o
   2   6  11        0.33       16.65     10.39 o
   4   6  11      362.50      395.33     20.02 o
   6   6  11      500.19      526.60     22.16 o
   8   6  11      355.33      344.49     19.42 o
  10   6  11       63.79       61.45     11.43 o
  12   6  11        7.49        1.85      8.47 o
  14   6  11       45.94       45.52     14.74 o
 -13   7  11        9.44        6.73      8.78 o
 -11   7  11        0.60        2.30      8.05 o
  -9   7  11        4.04       11.79      9.68 o
  -7   7  11        3.19       -1.12      7.76 o
  -5   7  11       74.37       76.70     11.41 o
  -3   7  11     1161.13     1033.07     51.42 o
  -1   7  11       56.73       50.74     12.75 o
   1   7  11      192.63      225.49     23.15 o
   3   7  11       68.91       99.41     15.49 o
   5   7  11      115.58      116.93     18.31 o
   7   7  11      216.03      198.80     16.73 o
   9   7  11        2.09        6.55      9.49 o
  11   7  11       48.30       85.69     20.49 o
 -10   8  11       13.16       10.00     11.92 o
  -8   8  11        9.94       28.38     16.74 o
  -6   8  11       46.51       39.65     12.50 o
  -4   8  11        7.82       39.95     12.23 o
  -2   8  11       17.92       32.17     13.80 o
   0   8  11        4.90        9.02     13.13 o
   2   8  11       44.39       69.32     17.70 o
   4   8  11        0.49       -2.59     12.53 o
   6   8  11      182.62      173.05     23.90 o
 -22   0  12      260.84      252.23     35.98 o
 -20   0  12      222.86      204.20     61.57 o
 -18   0  12        4.92       -3.12      9.98 o
 -16   0  12      119.05      129.36     10.33 o
 -14   0  12       29.15       31.71      6.86 o
 -12   0  12       15.86       15.72      5.58 o
 -10   0  12     3151.34     3060.43     40.66 o
  -8   0  12     5322.02     6142.52     70.93 o
  -6   0  12    38402.46    37309.67    381.00 o
  -4   0  12      896.94      864.46     15.85 o
  -2   0  12     7820.86     7175.61     68.43 o
   0   0  12    13644.55    14928.04    134.40 o
   2   0  12     9224.31     9221.32     86.93 o
   4   0  12    23815.20    22347.54    198.64 o
   6   0  12     1134.60     1027.71     18.00 o
   8   0  12      695.43      740.28     16.13 o
  10   0  12       20.82        5.94      7.15 o
  12   0  12      463.09      502.37     22.94 o
  14   0  12      450.47      484.32     31.52 o
  16   0  12      137.86      114.75     30.19 o
  18   0  12       48.06       22.43     21.16 o
 -21   1  12       10.57        1.35     10.66 o
 -19   1  12       42.93       57.27     12.58 o
 -17   1  12      335.07      307.12     13.44 o
 -15   1  12      230.38      225.56      9.67 o
 -13   1  12      462.04      441.90     13.77 o
 -11   1  12      178.38      165.85      6.53 o
  -9   1  12        6.64        1.58      2.51 o
  -7   1  12     2901.89     3200.36     41.99 o
  -5   1  12        0.13       11.34      2.65 o
  -3   1  12     2252.90     2105.71     20.91 o
  -1   1  12     1416.82     1512.52     17.25 o
   1   1  12      397.09      417.88      6.89 o
   3   1  12    14757.85    14744.91     99.02 o
   5   1  12     6159.39     6123.42     52.22 o
   7   1  12      850.76      842.27     13.28 o
   9   1  12      678.47      714.38     16.17 o
  11   1  12      215.84      219.54     12.83 o
  13   1  12       75.52       84.65     10.44 o
  15   1  12        6.52       -9.65      9.65 o
  17   1  12       18.01       24.28     14.80 o
  19   1  12        0.17        2.89     15.61 o
 -20   2  12        3.85       -3.58      8.83 o
 -18   2  12      105.28      109.47     10.79 o
 -16   2  12      688.95      629.34     25.38 o
 -14   2  12        0.35        3.16      4.72 o
 -12   2  12      113.14       98.70      5.32 o
 -10   2  12      311.08      307.48      7.12 o
  -8   2  12     1020.69      916.51     12.11 o
  -6   2  12     2290.56     2362.05     27.11 o
  -4   2  12     2777.72     3068.91     32.35 o
  -2   2  12      258.25      309.09      6.77 o
   0   2  12       89.65       56.29      3.49 o
   2   2  12     1557.95     1424.60     16.63 o
   4   2  12     5227.95     5245.44     46.15 o
   6   2  12     1703.62     1540.17     20.14 o
   8   2  12     1482.51     1442.99     20.54 o
  10   2  12      329.00      327.53     13.24 o
  12   2  12       25.40       48.08      9.61 o
  14   2  12       65.75       52.78     10.74 o
  16   2  12       15.09        6.76     11.74 o
  18   2  12       33.54       18.46     18.57 o
 -19   3  12       22.33       22.87      7.79 o
 -17   3  12        2.41       -2.23      6.01 o
 -15   3  12      120.67      114.00     10.56 o
 -13   3  12       74.28      108.80     12.24 o
 -11   3  12      428.12      394.98     17.45 o
  -9   3  12      210.21      245.01     17.85 o
  -7   3  12       25.41       25.72      3.11 o
  -5   3  12     2137.09     1974.65     26.75 o
  -3   3  12     1613.79     1841.09     21.76 o
  -1   3  12      146.63      175.79      7.30 o
   1   3  12      874.85      941.85     15.82 o
   3   3  12      660.99      678.66     12.82 o
   5   3  12      151.22      167.31      7.78 o
   7   3  12      566.56      574.69     18.94 o
   9   3  12       84.03       85.96      9.46 o
  11   3  12       30.66       31.16     13.48 o
  13   3  12       92.58       91.27     12.20 o
  15   3  12       66.70       60.43     14.06 o
  17   3  12       14.49       11.84     12.39 o
 -18   4  12        0.17       -5.31     21.79 o
 -16   4  12       61.86       45.72     23.06 o
 -14   4  12       46.95       81.30     19.53 o
 -12   4  12       44.03       35.53     14.98 o
 -10   4  12     2635.86     2646.26     50.96 o
  -8   4  12      201.70      247.87      9.41 o
  -6   4  12        1.14        7.52      4.26 o
  -4   4  12       72.66       55.81      4.78 o
  -2   4  12      310.11      265.53      8.51 o
   0   4  12       38.92       29.39      4.92 o
   2   4  12       15.26        6.29      4.06 o
   4   4  12       12.14        4.62      4.55 o
   6   4  12       40.21       53.24      7.72 o
   8   4  12       24.66       22.08      6.72 o
  10   4  12       40.69       35.40      8.96 o
  12   4  12       37.02       41.74     10.06 o
  14   4  12      103.37       72.67     15.06 o
  16   4  12       85.51      145.76     17.68 o
 -17   5  12       66.45       37.72     28.84 o
 -15   5  12       17.78        8.04     14.29 o
 -13   5  12        5.51       -9.98     11.11 o
 -11   5  12       76.04       55.38      6.84 o
  -9   5  12       13.04       22.59      6.00 o
  -7   5  12      147.02      166.63      9.46 o
  -5   5  12        5.56       15.57      5.42 o
  -3   5  12      106.55      120.57      8.68 o
  -1   5  12       10.23        9.17      5.17 o
   1   5  12      281.80      319.68     13.00 o
   3   5  12      154.50      154.36     10.25 o
   5   5  12     1695.62     1709.75     38.50 o
   7   5  12      167.06      191.55     15.68 o
   9   5  12        0.66       -6.61      6.61 o
  11   5  12        9.65       18.96      8.65 o
  13   5  12      161.44      155.52     15.33 o
  15   5  12       47.32       73.82     23.81 o
 -16   6  12      128.93      159.68     40.18 o
 -14   6  12       50.04       58.33     12.49 o
 -12   6  12        0.36       -3.42      6.32 o
 -10   6  12      230.74      217.38     20.90 o
  -8   6  12      184.14      182.37     10.84 o
  -6   6  12       34.28       24.72      7.01 o
  -4   6  12      163.33      193.68     12.67 o
  -2   6  12        0.89       19.69      9.08 o
   0   6  12      154.94      188.49     13.34 o
   2   6  12      778.70      716.74     22.45 o
   4   6  12      995.28      952.14     29.91 o
   6   6  12     1986.59     2012.56     44.96 o
   8   6  12      202.25      163.69     15.47 o
  10   6  12       27.45       15.30      9.42 o
  12   6  12        6.00       12.46      9.16 o
 -13   7  12        6.12        2.20     13.10 o
 -11   7  12        0.78        2.46      8.08 o
  -9   7  12       10.97        6.50     10.28 o
  -7   7  12      107.75      127.11     12.25 o
  -5   7  12        4.45        7.11      8.31 o
  -3   7  12       44.28       23.34     10.39 o
  -1   7  12      541.59      470.26     24.81 o
   1   7  12       13.58       21.61     13.87 o
   3   7  12      138.86      160.96     21.66 o
   5   7  12       37.98       36.33     12.32 o
   7   7  12       62.68       50.91     13.54 o
   9   7  12        4.24       10.92     10.28 o
  11   7  12        1.71       19.57     10.51 o
  -8   8  12      126.18      165.54     24.90 o
  -6   8  12       53.80       41.85     16.62 o
  -4   8  12       96.47      123.37     16.23 o
  -2   8  12       40.74       52.18     16.41 o
   0   8  12        0.10      -11.31     11.31 o
   2   8  12       95.98      106.57     28.05 o
   4   8  12        7.10       -6.20     13.38 o
   6   8  12       93.54      142.99     33.92 o
 -21   1  13       12.67       -0.28     10.80 o
 -19   1  13       38.13       46.61     12.03 o
 -17   1  13      400.60      460.01     15.38 o
 -15   1  13      477.86      375.43     11.81 o
 -13   1  13      155.05      181.37      7.85 o
 -11   1  13     2437.03     2338.68     27.12 o
  -9   1  13      635.06      557.84     10.48 o
  -7   1  13      884.71      982.44     13.27 o
  -5   1  13     8546.92     8497.70     67.07 o
  -3   1  13      433.07      334.82      6.99 o
  -1   1  13      756.47      896.34     11.19 o
   1   1  13      674.38      543.86      8.82 o
   3   1  13    32310.41    31697.52    204.84 o
   5   1  13      741.24      747.42     12.38 o
   7   1  13      217.90      216.03      7.27 o
   9   1  13        9.27        7.07      4.91 o
  11   1  13        6.22        6.49      6.40 o
  13   1  13      346.65      351.47     21.39 o
  15   1  13      150.83      161.24     19.21 o
  17   1  13       74.87       66.97     28.77 o
  19   1  13        9.40        8.98     50.72 o
 -20   2  13       10.01        4.98      9.18 o
 -18   2  13       44.42       64.52      9.51 o
 -16   2  13        0.53        9.81      6.48 o
 -14   2  13      133.55      109.29      7.93 o
 -12   2  13      105.14      132.04      6.99 o
 -10   2  13      491.57      480.99      9.41 o
  -8   2  13      106.62      140.48      5.24 o
  -6   2  13     4966.26     5202.53     44.43 o
  -4   2  13     2486.58     2554.34     28.09 o
  -2   2  13     2681.69     2900.72     25.68 o
   0   2  13      321.43      321.92      6.94 o
   2   2  13     1612.31     1672.66     18.86 o
   4   2  13      380.05      400.55     10.69 o
   6   2  13     1345.26     1519.88     20.51 o
   8   2  13       16.60       16.37      4.20 o
  10   2  13      840.84      849.97     22.54 o
  12   2  13        1.03       10.96      7.54 o
  14   2  13        9.17       29.86     11.47 o
  16   2  13       28.85       30.03     13.08 o
  18   2  13       69.69       84.69     16.95 o
 -19   3  13        6.80        2.99      7.06 o
 -17   3  13       41.70       32.23      7.33 o
 -15   3  13      226.87      186.69      9.68 o
 -13   3  13     1192.87     1224.51     31.41 o
 -11   3  13     1471.54     1509.95     40.65 o
  -9   3  13      640.86      609.31     11.07 o
  -7   3  13      159.09      161.28      6.03 o
  -5   3  13     2682.78     2769.62     33.36 o
  -3   3  13       65.34       62.99      4.86 o
  -1   3  13      766.14      898.04     14.36 o
   1   3  13        0.00        7.61      3.61 o
   3   3  13      108.14      107.77      6.13 o
   5   3  13      375.99      351.53     10.48 o
   7   3  13     1781.73     1640.54     24.90 o
   9   3  13      112.79       96.40      9.60 o
  11   3  13       42.83       68.99     10.47 o
  13   3  13      362.23      417.35     20.58 o
  15   3  13      185.72      180.25     18.79 o
  17   3  13      101.54       97.39     17.27 o
 -18   4  13      127.44      144.07     36.21 o
 -16   4  13        0.79       23.46     20.92 o
 -14   4  13      253.70      216.52     35.18 o
 -12   4  13        0.00        5.29     12.35 o
 -10   4  13     1886.32     1852.91     32.34 o
  -8   4  13      377.93      395.65     11.43 o
  -6   4  13      223.18      242.45      9.91 o
  -4   4  13       73.88       68.14      5.46 o
  -2   4  13      976.89      969.10     15.94 o
   0   4  13     2407.55     2286.71     29.46 o
   2   4  13       18.38       15.44      4.60 o
   4   4  13      137.34      170.25      9.05 o
   6   4  13       12.63       12.53      6.35 o
   8   4  13      387.55      383.67     18.86 o
  10   4  13       58.73       45.90      9.89 o
  12   4  13      519.92      542.09     22.90 o
  14   4  13       86.72       92.49     13.11 o
  16   4  13        7.11        6.78     11.46 o
 -17   5  13        9.22      -10.06     22.11 o
 -15   5  13       14.21        8.76     13.29 o
 -13   5  13       20.65       37.34     43.86 o
 -11   5  13        0.30       -2.20      5.18 o
  -9   5  13     2479.87     2318.25     37.54 o
  -7   5  13       67.49       51.96      6.89 o
  -5   5  13       11.15       21.93      6.13 o
  -3   5  13       80.91       86.33      8.44 o
  -1   5  13      129.00      133.32      8.67 o
   1   5  13     1018.10     1041.77     22.73 o
   3   5  13      192.47      181.85     10.96 o
   5   5  13       60.58       76.15     11.37 o
   7   5  13      859.31      883.34     27.31 o
   9   5  13        3.38       14.13      8.21 o
  11   5  13        5.53       26.64      9.62 o
  13   5  13        4.96       -9.51      9.51 o
  15   5  13        0.51        1.55     10.22 o
 -16   6  13       89.45       61.33     29.95 o
 -14   6  13       16.04       16.85      9.10 o
 -12   6  13      171.07      136.96     12.19 o
 -10   6  13      238.60      181.09     12.66 o
  -8   6  13      289.01      324.13     15.52 o
  -6   6  13       66.26       52.30      8.17 o
  -4   6  13        1.01        4.80      7.67 o
  -2   6  13     1352.79     1275.70     32.10 o
   0   6  13     1317.70     1356.38     33.97 o
   2   6  13       92.02      129.35     15.88 o
   4   6  13        9.77       19.02     12.08 o
   6   6  13      635.29      623.20     24.89 o
   8   6  13      320.42      331.86     19.69 o
  10   6  13       13.67       22.71      9.98 o
  12   6  13       21.93       53.50     10.96 o
 -13   7  13        9.85        0.09     10.41 o
 -11   7  13        2.85       -1.18      8.02 o
  -9   7  13       60.44       70.45     11.23 o
  -7   7  13       70.30       79.81     10.71 o
  -5   7  13       68.13       83.85     11.52 o
  -3   7  13        5.86       10.41      8.96 o
  -1   7  13       93.41       75.09     15.77 o
   1   7  13      243.74      264.17     25.23 o
   3   7  13       78.52      105.54     19.44 o
   5   7  13        4.93       19.15     11.88 o
   7   7  13        2.89       18.62      9.96 o
   9   7  13        4.41       16.09     11.47 o
  11   7  13      100.57      142.96     31.86 o
  -8   8  13        1.62        5.61     12.79 o
  -6   8  13       64.03       64.90     24.56 o
  -4   8  13       72.87       97.14     15.05 o
  -2   8  13        9.94       15.73     13.06 o
   0   8  13       35.62        5.51     15.85 o
   2   8  13       58.88       59.38     18.26 o
   4   8  13       74.34       61.87     22.51 o
   6   8  13      153.09      137.87     27.22 o
 -20   0  14       47.14       36.93     13.25 o
 -18   0  14        9.75       -4.13     10.82 o
 -16   0  14        0.00        6.67      6.18 o
 -14   0  14     1063.19      954.02     23.47 o
 -12   0  14     1014.00      984.23     22.84 o
 -10   0  14      421.74      427.84     12.42 o
  -8   0  14     6199.05     6392.56     74.70 o
  -6   0  14    14731.57    14435.63    154.52 o
  -4   0  14       55.93       26.81      4.29 o
  -2   0  14     6516.77     6411.12     68.23 o
   0   0  14     2568.83     2438.11     45.15 o
   2   0  14    11380.14    10398.63     98.33 o
   4   0  14    28272.61    28951.94    255.84 o
   6   0  14     3381.50     3292.99     38.58 o
   8   0  14        7.08       11.75      4.83 o
  10   0  14     4778.74     4864.65    102.98 o
  12   0  14      198.99      166.52     20.55 o
  14   0  14      154.89      159.83     21.77 o
  16   0  14      115.85      148.42     31.94 o
  18   0  14      155.68      116.96     32.57 o
 -21   1  14        3.79       33.29     12.63 o
 -19   1  14       10.49        6.66      8.78 o
 -17   1  14        1.55       -1.29      5.99 o
 -15   1  14       20.94       30.50      5.49 o
 -13   1  14      785.40      748.89     14.80 o
 -11   1  14     1280.87     1337.46     19.41 o
  -9   1  14      130.29      195.63      7.57 o
  -7   1  14     1465.71     1654.92     19.21 o
  -5   1  14     1582.12     1879.58     19.96 o
  -3   1  14      291.60      246.04      6.32 o
  -1   1  14     1310.36     1298.24     14.48 o
   1   1  14     2784.86     2827.95     25.94 o
   3   1  14      248.01      348.13     16.15 o
   5   1  14      844.02      829.05     17.72 o
   7   1  14        0.44       -1.89      3.25 o
   9   1  14       22.40       23.22      5.63 o
  11   1  14      408.63      352.36     16.16 o
  13   1  14       24.88       38.54     15.68 o
  15   1  14        4.31        0.08     11.10 o
  17   1  14       23.42       21.08     25.99 o
 -20   2  14        2.76       -3.41      9.75 o
 -18   2  14        9.82       10.92      7.25 o
 -16   2  14       21.94       12.47      6.36 o
 -14   2  14     1182.75     1157.87     19.44 o
 -12   2  14     3013.37     2928.03     34.45 o
 -10   2  14      369.76      431.86      9.38 o
  -8   2  14       28.54       16.50      2.98 o
  -6   2  14      463.87      604.90     10.03 o
  -4   2  14       81.98       82.94      4.94 o
  -2   2  14       25.80       73.19      4.05 o
   0   2  14      428.01      435.98      8.27 o
   2   2  14      208.50      197.55      6.51 o
   4   2  14      554.55      614.46     12.17 o
   6   2  14     1897.30     1747.55     22.91 o
   8   2  14      440.28      467.29     11.61 o
  10   2  14       73.96       88.65     11.10 o
  12   2  14        0.15       11.62      8.01 o
  14   2  14      138.50      136.03     17.24 o
  16   2  14       23.20        4.03     20.94 o
  18   2  14       54.95      107.69     22.10 o
 -19   3  14        0.02       -1.87      7.86 o
 -17   3  14       60.84       60.85      9.30 o
 -15   3  14      143.45      147.91      9.95 o
 -13   3  14      617.07      613.97     13.99 o
 -11   3  14      804.38      751.70     15.10 o
  -9   3  14     1271.56     1197.65     17.80 o
  -7   3  14     1127.99     1233.12     17.07 o
  -5   3  14        0.03        9.52      2.85 o
  -3   3  14     3717.67     3795.52     37.90 o
  -1   3  14       22.82       13.30      3.55 o
   1   3  14      605.32      634.91     12.46 o
   3   3  14       74.16      108.19      5.99 o
   5   3  14      828.10      786.65     15.86 o
   7   3  14      730.35      735.35     16.06 o
   9   3  14       34.73       39.56      8.89 o
  11   3  14       14.47       11.78      7.70 o
  13   3  14        0.54       -0.34      8.50 o
  15   3  14       42.26       45.50     18.73 o
  17   3  14       41.94       12.21     15.80 o
 -18   4  14      208.80      213.48     40.97 o
 -16   4  14       62.35       51.03     25.04 o
 -14   4  14       69.11       43.16     14.92 o
 -12   4  14      149.41       91.81     17.39 o
 -10   4  14     1219.60     1178.69     24.47 o
  -8   4  14      943.92      802.97     17.14 o
  -6   4  14       78.23       82.60      6.87 o
  -4   4  14        0.17       13.33      4.55 o
  -2   4  14        2.74        0.69      3.93 o
   0   4  14      585.06      640.80     14.24 o
   2   4  14        6.22       13.00      4.85 o
   4   4  14      173.24      152.92      9.26 o
   6   4  14      142.86      121.53     11.94 o
   8   4  14      104.27       93.36     11.35 o
  10   4  14      350.17      335.30     18.65 o
  12   4  14       46.63       52.22     11.28 o
  14   4  14       88.84      103.18     13.75 o
  16   4  14        3.76        1.34     12.35 o
 -17   5  14      173.29      154.05     37.80 o
 -15   5  14        0.02        8.54     13.91 o
 -13   5  14       86.32       80.29     11.17 o
 -11   5  14       60.07       41.31      8.03 o
  -9   5  14     1273.17     1261.87     23.94 o
  -7   5  14      929.07      823.42     19.53 o
  -5   5  14       12.27        7.83      5.19 o
  -3   5  14       33.89       37.61      6.84 o
  -1   5  14      375.93      326.43     13.18 o
   1   5  14     1986.37     1937.73     32.80 o
   3   5  14        9.04       -0.10      5.95 o
   5   5  14       54.56       49.74     10.34 o
   7   5  14      640.96      622.23     30.33 o
   9   5  14        5.05        7.99      7.56 o
  11   5  14        8.80       14.53      8.82 o
  13   5  14        5.43        5.24      9.36 o
  15   5  14        1.85       -9.98      9.98 o
 -16   6  14       34.42       74.73     31.38 o
 -14   6  14        3.72       19.04      6.99 o
 -12   6  14       20.56        0.22      6.46 o
 -10   6  14       76.35       69.14      9.63 o
  -8   6  14      615.99      547.44     16.82 o
  -6   6  14      611.27      559.30     21.08 o
  -4   6  14       10.77       13.57      8.05 o
  -2   6  14      101.90       97.91     12.86 o
   0   6  14     2649.05     2534.24     49.53 o
   2   6  14       21.02       43.36     12.06 o
   4   6  14       23.51       11.86      8.53 o
   6   6  14       17.53       20.98      9.60 o
   8   6  14       44.44       53.02     11.31 o
  10   6  14       40.24       49.29     13.38 o
  12   6  14       18.82       27.29     10.73 o
 -13   7  14       39.85       51.77     12.77 o
 -11   7  14        5.35       20.33     10.41 o
  -9   7  14       13.86       11.21     10.09 o
  -7   7  14        1.32       -4.20      7.52 o
  -5   7  14      183.49      195.72     15.15 o
  -3   7  14      184.74      178.65     15.36 o
  -1   7  14        0.40       -4.56     11.55 o
   1   7  14      278.34      276.67     25.99 o
   3   7  14       10.69        5.55     24.17 o
   5   7  14       15.03       10.73     24.29 o
   7   7  14       12.52       27.03     10.71 o
   9   7  14      265.14      251.59     20.58 o
  -8   8  14       43.97       31.96     14.39 o
  -6   8  14        9.94        7.61     10.58 o
  -4   8  14       34.77       66.95     13.99 o
  -2   8  14      281.91      286.54     27.50 o
   0   8  14        9.02        0.06     13.32 o
   2   8  14       22.44       31.17     20.96 o
   4   8  14        0.02      -11.98     12.51 o
   6   8  14        4.21       17.42     15.38 o
 -21   1  15      179.48      227.40     19.06 o
 -19   1  15        8.85        8.35     11.31 o
 -17   1  15       36.81       38.63      6.46 o
 -15   1  15       38.14       46.31      5.54 o
 -13   1  15      586.87      571.05     13.14 o
 -11   1  15     8955.88     8470.71     77.43 o
  -9   1  15      267.27      320.24      7.91 o
  -7   1  15      454.59      479.03      9.41 o
  -5   1  15      119.44      142.84      5.43 o
  -3   1  15     2635.81     2668.76     25.28 o
  -1   1  15     1295.04     1368.63     15.41 o
   1   1  15      226.31      188.64     10.51 o
   3   1  15     2851.22     2935.70     25.33 o
   5   1  15     8564.45     8717.45     72.20 o
   7   1  15      293.89      286.82      9.75 o
   9   1  15     2648.97     2610.35     39.51 o
  11   1  15      267.96      308.24     17.47 o
  13   1  15       47.41       66.84     13.44 o
  15   1  15        2.72      -10.81     10.81 o
  17   1  15        3.60        9.82     27.93 o
 -20   2  15        3.08        7.42     16.82 o
 -18   2  15       81.38      105.46     12.53 o
 -16   2  15       19.94       27.43      6.86 o
 -14   2  15       31.11       17.22      4.83 o
 -12   2  15     3878.55     3724.90     41.75 o
 -10   2  15      513.60      518.49     12.14 o
  -8   2  15      554.88      549.49     11.51 o
  -6   2  15       24.26       30.63      3.50 o
  -4   2  15      157.54      178.74      7.28 o
  -2   2  15     6806.20     6836.24     58.86 o
   0   2  15      629.74      686.94     11.81 o
   2   2  15      352.65      387.42      8.30 o
   4   2  15     3253.20     3327.71     35.42 o
   6   2  15     3528.09     3549.85     40.00 o
   8   2  15        2.58        9.49      5.53 o
  10   2  15      467.74      520.37     20.84 o
  12   2  15       70.49      118.54     12.96 o
  14   2  15      259.33      245.44     20.91 o
  16   2  15        0.13      -11.29     11.29 o
  18   2  15        2.11       35.28     18.73 o
 -19   3  15       19.62       29.93      8.09 o
 -17   3  15        4.78        1.24      6.15 o
 -15   3  15      622.63      635.80     18.49 o
 -13   3  15     1493.02     1463.82     24.03 o
 -11   3  15      505.50      528.24     14.99 o
  -9   3  15      812.39      781.16     12.86 o
  -7   3  15      122.76      141.66      6.78 o
  -5   3  15      982.35     1102.17     16.14 o
  -3   3  15      775.48      786.93     15.11 o
  -1   3  15      408.63      432.08     10.26 o
   1   3  15     2785.96     2784.28     31.33 o
   3   3  15     1835.63     1824.69     22.98 o
   5   3  15      123.04      125.09      7.76 o
   7   3  15      759.16      791.28     17.87 o
   9   3  15       47.11       47.25      9.01 o
  11   3  15      150.39      151.32     14.04 o
  13   3  15        5.38       -0.07      7.92 o
  15   3  15       47.16       51.09     24.31 o
  17   3  15      144.94      135.48     28.85 o
 -18   4  15       58.77       33.68     26.23 o
 -16   4  15      175.60      249.06     38.43 o
 -14   4  15        0.77       13.82     11.93 o
 -12   4  15       41.67       39.55      5.75 o
 -10   4  15     2326.83     2281.36     39.33 o
  -8   4  15     2082.82     2107.34     32.46 o
  -6   4  15      251.42      220.05     12.26 o
  -4   4  15       69.77       58.49      6.55 o
  -2   4  15       39.35       68.41      6.42 o
   0   4  15      488.85      498.88     13.71 o
   2   4  15     2733.17     2583.85     38.40 o
   4   4  15      195.87      167.87     10.29 o
   6   4  15      561.34      562.70     21.10 o
   8   4  15       56.06       63.69     10.73 o
  10   4  15       15.74       22.76      9.12 o
  12   4  15       44.15       37.37     10.86 o
  14   4  15        1.77       -4.06      9.04 o
  16   4  15       78.98       77.83     15.55 o
 -17   5  15       53.61       41.76     27.26 o
 -15   5  15       52.61       67.25     21.36 o
 -13   5  15       99.83      106.68     12.05 o
 -11   5  15        0.13       -3.26      5.51 o
  -9   5  15      461.00      447.13     16.02 o
  -7   5  15      111.56       91.41      8.40 o
  -5   5  15       88.84      110.09      9.10 o
  -3   5  15      245.69      257.24     13.41 o
  -1   5  15      101.16      115.08     12.06 o
   1   5  15        7.23       18.36      9.03 o
   3   5  15      979.19     1011.42     33.10 o
   5   5  15      426.85      444.20     20.34 o
   7   5  15       34.80       64.23     15.09 o
   9   5  15       72.19      117.41     13.26 o
  11   5  15        2.62        4.78      8.02 o
  13   5  15       25.77       36.35     11.23 o
 -16   6  15        0.93       17.51     24.96 o
 -14   6  15      302.73      406.64     26.26 o
 -12   6  15        0.73        6.37      7.26 o
 -10   6  15      155.97      159.45     12.56 o
  -8   6  15       47.20       47.48      7.66 o
  -6   6  15        1.19       19.02      7.13 o
  -4   6  15      494.19      465.94     25.79 o
  -2   6  15      228.69      251.84     15.99 o
   0   6  15        0.04       19.67      9.17 o
   2   6  15     1541.61     1421.95     42.38 o
   4   6  15      152.75      159.86     15.26 o
   6   6  15       41.56       72.01     12.04 o
   8   6  15       34.51       31.29     10.45 o
  10   6  15      119.33      113.39     14.90 o
  12   6  15        4.89        1.58      9.47 o
 -13   7  15        1.34       11.37     11.21 o
 -11   7  15        0.05        3.67      7.87 o
  -9   7  15        5.46      -10.03     10.03 o
  -7   7  15       11.86       12.49      9.58 o
  -5   7  15       17.62       33.59      9.94 o
  -3   7  15      590.05      550.54     23.13 o
  -1   7  15        2.01        5.75     10.71 o
   1   7  15      206.54      183.02     52.70 o
   3   7  15      100.12      102.62     19.76 o
   5   7  15       11.71       26.77     13.91 o
   7   7  15        1.84       -4.79     13.51 o
   9   7  15        7.38       23.12     11.88 o
  -8   8  15        3.42       -0.74     11.30 o
  -6   8  15      153.23      202.32     18.50 o
  -4   8  15        0.59        2.01     10.08 o
  -2   8  15       60.06       44.94     15.51 o
   0   8  15        9.60       15.10     14.51 o
   2   8  15       24.41       53.07     39.38 o
   4   8  15       41.40       18.23     34.87 o
 -20   0  16       19.37       16.90     12.05 o
 -18   0  16       51.07       82.68     14.82 o
 -16   0  16     1239.65     1227.16     29.13 o
 -14   0  16        3.00        3.13      5.65 o
 -12   0  16     1371.58     1423.72     29.35 o
 -10   0  16      234.00      261.42     10.53 o
  -8   0  16      883.42     1078.43     22.20 o
  -6   0  16    12179.30    13001.64    142.02 o
  -4   0  16     3348.85     3486.56     46.14 o
  -2   0  16      218.91      267.23     10.18 o
   0   0  16     5216.02     5899.06     71.74 o
   2   0  16     2315.06     2382.50     33.76 o
   4   0  16     1583.06     1828.09     28.45 o
   6   0  16     1833.21     1684.33     27.59 o
   8   0  16     1310.40     1300.18     44.12 o
  10   0  16     1145.07     1092.63     34.16 o
  12   0  16      864.74      878.06     41.01 o
  14   0  16       45.42       19.26     21.63 o
  16   0  16        3.63        4.20     19.73 o
  18   0  16       47.11       61.73     29.87 o
 -21   1  16       13.88       33.25     12.22 o
 -19   1  16       23.66       23.90     14.82 o
 -17   1  16        0.81        3.74      5.86 o
 -15   1  16       52.95       45.68      6.64 o
 -13   1  16        0.07        0.40      4.00 o
 -11   1  16      155.23      160.81      7.27 o
  -9   1  16     1382.56     1385.21     18.03 o
  -7   1  16      718.12      836.43     13.15 o
  -5   1  16     2303.62     2383.08     24.59 o
  -3   1  16     2911.82     2775.27     26.51 o
  -1   1  16     3159.62     3401.39     29.82 o
   1   1  16      234.08      261.91      7.21 o
   3   1  16     2098.11     2075.10     20.17 o
   5   1  16     5852.16     5977.77     53.32 o
   7   1  16      143.93      128.44      7.53 o
   9   1  16       26.17       33.43      7.31 o
  11   1  16       96.67      122.13     13.18 o
  13   1  16        0.25        7.83     10.27 o
  15   1  16      113.95       93.37     21.29 o
  17   1  16      209.55      228.47     28.00 o
 -20   2  16       27.38       25.63     10.45 o
 -18   2  16       89.34      111.96     16.55 o
 -16   2  16       31.07       34.31      7.72 o
 -14   2  16        7.12       31.55      5.47 o
 -12   2  16     1263.23     1146.23     18.63 o
 -10   2  16     2959.77     2922.18     32.99 o
  -8   2  16        2.76        4.19      3.07 o
  -6   2  16     1156.09     1180.41     15.71 o
  -4   2  16     2540.61     2563.77     26.67 o
  -2   2  16     9708.11    10013.72     88.33 o
   0   2  16     1143.63     1200.36     20.12 o
   2   2  16     2109.30     2126.39     22.29 o
   4   2  16      529.05      482.70     11.42 o
   6   2  16        0.76        6.29      4.37 o
   8   2  16      187.99      171.28     11.75 o
  10   2  16      820.91      744.75     25.01 o
  12   2  16      173.62      190.52     15.58 o
  14   2  16        3.76       15.66     11.08 o
  16   2  16       77.16       58.22     18.79 o
 -19   3  16        0.00        3.98      8.94 o
 -17   3  16       96.86      112.15     10.15 o
 -15   3  16        9.28       13.06      8.98 o
 -13   3  16      599.76      653.17     22.16 o
 -11   3  16       67.21       66.80      5.39 o
  -9   3  16       14.72       14.10      4.13 o
  -7   3  16      136.03      127.79      6.20 o
  -5   3  16       88.70      107.27      5.85 o
  -3   3  16      824.25      872.70     23.00 o
  -1   3  16     1616.83     1708.10     21.90 o
   1   3  16      959.71      980.09     16.43 o
   3   3  16      414.34      346.53     10.79 o
   5   3  16     1871.57     1930.39     27.08 o
   7   3  16      329.51      340.71     17.52 o
   9   3  16       80.01       68.73     10.59 o
  11   3  16      644.95      611.56     24.09 o
  13   3  16        2.71        7.52      8.98 o
  15   3  16        2.10       -1.72     22.78 o
  17   3  16      114.27      125.96     23.25 o
 -18   4  16       95.73      119.36     25.44 o
 -16   4  16        2.55      -15.93     15.93 o
 -14   4  16       68.91       72.80      8.90 o
 -12   4  16       21.38       14.11      5.02 o
 -10   4  16      103.58      148.77      7.66 o
  -8   4  16     3507.06     3351.33     46.39 o
  -6   4  16      259.45      248.49     13.67 o
  -4   4  16        3.85        5.86      5.10 o
  -2   4  16     1095.06     1074.01     19.97 o
   0   4  16      914.73      856.05     18.19 o
   2   4  16     1525.70     1471.44     27.21 o
   4   4  16        6.35        5.41      6.10 o
   6   4  16      709.23      701.44     33.96 o
   8   4  16       29.65       19.86      8.12 o
  10   4  16       86.34      108.86     13.08 o
  12   4  16       17.77       13.93     11.13 o
  14   4  16        0.01        7.69      9.56 o
  16   4  16        0.01       24.33     22.51 o
 -17   5  16        0.89       -2.06     22.11 o
 -15   5  16       21.91        1.35     21.71 o
 -13   5  16        2.31       -1.45      5.63 o
 -11   5  16        0.25       -0.24      5.90 o
  -9   5  16      454.40      406.44     13.95 o
  -7   5  16     1607.40     1550.12     29.17 o
  -5   5  16        6.31       22.04      6.54 o
  -3   5  16      897.01      877.28     22.16 o
  -1   5  16      979.16      931.96     26.20 o
   1   5  16      186.41      223.98     12.30 o
   3   5  16      388.17      411.76     17.21 o
   5   5  16       54.24       53.96     10.50 o
   7   5  16       69.75      108.42     13.52 o
   9   5  16      258.22      264.64     18.34 o
  11   5  16        9.33       34.63      9.94 o
  13   5  16        0.15       -8.42      9.46 o
 -14   6  16        0.00        8.94      8.67 o
 -12   6  16       82.00       95.91     10.24 o
 -10   6  16        3.07       -0.18      9.40 o
  -8   6  16       59.68       64.54      8.51 o
  -6   6  16      216.89      226.74     17.41 o
  -4   6  16        0.37       14.82      8.09 o
  -2   6  16      715.49      696.67     24.56 o
   0   6  16        3.78       -1.93     10.05 o
   2   6  16       88.34       87.04     30.79 o
   4   6  16      134.96      133.55     19.28 o
   6   6  16      334.64      334.80     20.45 o
   8   6  16       19.25       37.28     11.24 o
  10   6  16        5.05       18.02     10.93 o
  12   6  16        1.28       18.74     10.97 o
 -13   7  16      313.45      422.20     25.21 o
 -11   7  16      111.64      138.66     17.12 o
  -9   7  16        4.85       11.27     11.01 o
  -7   7  16       99.76       86.55     11.57 o
  -5   7  16      142.21      154.39     14.58 o
  -3   7  16       12.24       12.76      9.14 o
  -1   7  16      165.43      194.78     28.43 o
   1   7  16       39.22       71.93     17.59 o
   3   7  16       27.44       11.84     13.77 o
   5   7  16      253.29      293.17     28.52 o
   7   7  16        0.34       -4.60     12.25 o
   9   7  16        2.87        5.39     13.07 o
  -8   8  16       18.73       31.17     14.46 o
  -6   8  16        3.11       16.09     11.30 o
  -4   8  16        0.18       18.10     10.56 o
  -2   8  16        0.18       -1.13     12.56 o
   0   8  16        0.44       10.17     14.85 o
   2   8  16        6.60        7.55     14.81 o
   4   8  16      107.52      132.84     24.25 o
 -21   1  17        0.53       19.55     10.91 o
 -19   1  17       13.39       15.94      9.57 o
 -17   1  17       87.72       89.73      8.10 o
 -15   1  17      991.87      874.93     17.63 o
 -13   1  17      111.21      101.16      6.89 o
 -11   1  17      842.52      790.04     14.78 o
  -9   1  17      687.79      625.12     11.61 o
  -7   1  17       23.57       34.09      3.91 o
  -5   1  17      248.02      289.10      7.51 o
  -3   1  17       62.61       91.59      4.77 o
  -1   1  17      157.98      171.45      7.26 o
   1   1  17      369.43      382.11      8.65 o
   3   1  17        4.65       12.20      3.49 o
   5   1  17       36.57       30.97      4.68 o
   7   1  17      115.54      120.40      8.03 o
   9   1  17     1275.20     1354.40     29.62 o
  11   1  17        1.44       14.66      8.73 o
  13   1  17       82.47       99.78     15.94 o
  15   1  17       59.82       45.57     18.15 o
  17   1  17       11.25      -10.81     14.96 o
 -20   2  17       10.86        1.13      9.28 o
 -18   2  17        2.96        1.55      7.81 o
 -16   2  17        1.24       10.51      6.74 o
 -14   2  17     3288.02     3109.96     40.46 o
 -12   2  17       97.81      101.54      9.19 o
 -10   2  17     3383.18     3185.49     37.67 o
  -8   2  17     2433.35     2384.45     28.63 o
  -6   2  17      198.58      171.44      6.34 o
  -4   2  17        1.77        5.97      3.32 o
  -2   2  17      152.94      126.95      6.18 o
   0   2  17      102.37      111.92      5.84 o
   2   2  17     1090.71     1002.54     14.24 o
   4   2  17     3063.50     2861.34     32.81 o
   6   2  17        0.29       -2.60      4.54 o
   8   2  17      648.47      690.90     20.83 o
  10   2  17      107.04      113.44     12.87 o
  12   2  17      397.80      345.73     19.93 o
  14   2  17      204.32      229.42     21.14 o
  16   2  17        0.55      -12.82     12.82 o
 -19   3  17        0.28       -6.87      6.87 o
 -17   3  17       19.90       18.79      7.09 o
 -15   3  17      326.24      285.82     13.61 o
 -13   3  17      205.27      215.88     10.41 o
 -11   3  17     1200.72     1172.73     18.94 o
  -9   3  17     1803.03     1722.34     24.62 o
  -7   3  17       67.14       58.68      4.94 o
  -5   3  17       34.51       43.32      4.58 o
  -3   3  17       45.62       32.56      5.43 o
  -1   3  17      282.93      291.97      8.36 o
   1   3  17      671.13      613.83     12.35 o
   3   3  17     1147.44     1087.35     19.82 o
   5   3  17      587.54      555.02     16.13 o
   7   3  17       29.60       21.77      7.39 o
   9   3  17        4.56        0.58      7.51 o
  11   3  17       16.24       33.76      9.66 o
  13   3  17        1.40       -0.45      9.10 o
  15   3  17      154.43      138.61     18.78 o
 -18   4  17        9.89        2.67      8.84 o
 -16   4  17        7.57        7.34      5.81 o
 -14   4  17       75.91       77.18     12.76 o
 -12   4  17      249.21      257.52     11.17 o
 -10   4  17       92.69       80.49      6.46 o
  -8   4  17       20.47       53.39      6.90 o
  -6   4  17      252.25      253.55     11.50 o
  -4   4  17      931.38      953.12     21.89 o
  -2   4  17      141.51      189.43      9.48 o
   0   4  17       95.30       80.87      8.05 o
   2   4  17       74.37       91.98      8.65 o
   4   4  17       36.09       30.70      7.44 o
   6   4  17       27.01       29.19      9.10 o
   8   4  17      325.10      317.65     18.74 o
  10   4  17        0.30        9.90      8.84 o
  12   4  17        4.77        2.27     10.12 o
  14   4  17       15.67       13.00     10.73 o
 -17   5  17        0.95        2.22     24.80 o
 -15   5  17       56.85       98.86      9.31 o
 -13   5  17      167.06      181.20     10.97 o
 -11   5  17       12.23        8.99      6.74 o
  -9   5  17      215.52      179.28     10.12 o
  -7   5  17      791.05      798.30     20.52 o
  -5   5  17     1387.94     1386.62     28.39 o
  -3   5  17       20.10       40.57      7.72 o
  -1   5  17      686.86      628.93     21.90 o
   1   5  17      172.27      168.07     11.38 o
   3   5  17      261.30      298.92     19.91 o
   5   5  17        0.61       -7.22      7.22 o
   7   5  17      978.79     1047.88     32.21 o
   9   5  17        4.61        2.81     10.95 o
  11   5  17        8.91       14.03      9.94 o
  13   5  17        1.45        1.31     10.04 o
 -14   6  17      131.44      149.36     11.35 o
 -12   6  17        4.53        9.30      7.51 o
 -10   6  17       20.37       17.61      7.88 o
  -8   6  17        5.89        5.50      6.35 o
  -6   6  17      324.31      333.44     17.17 o
  -4   6  17        1.02       -4.11      7.37 o
  -2   6  17     1563.43     1447.63     50.45 o
   0   6  17        7.51       14.21      9.27 o
   2   6  17       98.83       84.27     26.98 o
   4   6  17       36.79       27.44     12.53 o
   6   6  17      603.78      597.53     25.33 o
   8   6  17      127.45      150.17     16.42 o
  10   6  17       19.55        9.35     10.34 o
  12   6  17        0.02       10.98     10.69 o
 -11   7  17       92.60      117.23     19.33 o
  -9   7  17       25.10        3.42     10.56 o
  -7   7  17       14.46       10.76      8.24 o
  -5   7  17      334.91      400.00     20.48 o
  -3   7  17       70.37       73.13     12.07 o
  -1   7  17       47.00       52.68     34.00 o
   1   7  17        8.09       14.37     29.48 o
   3   7  17       35.28       40.16     16.55 o
   5   7  17        1.52        0.39     12.86 o
   7   7  17       52.42       57.32     29.48 o
   9   7  17       13.92       32.12     14.89 o
  -8   8  17       14.91       40.49     23.22 o
  -6   8  17       57.20      113.28     19.51 o
  -4   8  17      140.07      187.75     19.18 o
  -2   8  17       13.04       38.97     15.49 o
   0   8  17        0.36       -1.65     13.67 o
   2   8  17       86.65       87.75     22.86 o
   4   8  17       41.71       19.61     24.17 o
 -20   0  18      160.00      203.11     19.61 o
 -18   0  18       91.20      132.00     16.79 o
 -16   0  18       48.65       50.26      9.79 o
 -14   0  18      386.28      412.37     24.69 o
 -12   0  18        7.69        3.08      5.45 o
 -10   0  18      308.44      315.10     11.81 o
  -8   0  18     3828.59     3736.76     52.67 o
  -6   0  18     1450.87     1744.90     29.23 o
  -4   0  18     5539.70     5373.44     67.02 o
  -2   0  18      113.05      106.34      6.77 o
   0   0  18     4112.65     4608.08     60.27 o
   2   0  18     2305.65     2478.75     32.85 o
   4   0  18     8036.10     7583.96     84.55 o
   6   0  18     6991.53     6979.59     97.34 o
   8   0  18       16.36       20.51      9.73 o
  10   0  18       26.81       25.99     13.28 o
  12   0  18     1810.40     1577.90     81.38 o
  14   0  18       63.42       62.05     27.26 o
  16   0  18       48.78       27.81     25.83 o
 -21   1  18       12.40       21.41     11.23 o
 -19   1  18        0.17        7.01      9.27 o
 -17   1  18       14.29       12.71      5.78 o
 -15   1  18      272.21      233.20      9.95 o
 -13   1  18       13.77        4.48      4.18 o
 -11   1  18      503.49      482.61     11.15 o
  -9   1  18      140.84      144.90      6.11 o
  -7   1  18      186.30      183.93      6.57 o
  -5   1  18     1148.15     1194.67     16.29 o
  -3   1  18      422.29      448.70      9.19 o
  -1   1  18      289.26      240.11      7.13 o
   1   1  18      697.67      667.75     11.81 o
   3   1  18     1328.07     1310.45     21.36 o
   5   1  18     1112.81     1030.25     17.64 o
   7   1  18       33.97       34.06      6.08 o
   9   1  18      273.60      259.07     14.37 o
  11   1  18       88.41       59.86     11.72 o
  13   1  18        1.60        8.90     13.86 o
  15   1  18       27.29       13.28     15.89 o
  17   1  18        2.39      -28.46     28.96 o
 -20   2  18        6.21       29.20     12.46 o
 -18   2  18       44.64       44.30      9.80 o
 -16   2  18      198.78      195.52     12.41 o
 -14   2  18      162.53      154.85     14.86 o
 -12   2  18      701.62      651.88     15.69 o
 -10   2  18      183.74      211.45      8.77 o
  -8   2  18       23.77       23.21      4.41 o
  -6   2  18     1721.66     1680.49     20.51 o
  -4   2  18     1934.72     2094.38     23.99 o
  -2   2  18      167.31      173.71      6.55 o
   0   2  18      507.39      495.14     10.81 o
   2   2  18      603.87      470.04      9.87 o
   4   2  18      154.67      191.34      8.85 o
   6   2  18      122.12      146.77      9.53 o
   8   2  18     1223.27     1163.86     27.64 o
  10   2  18      429.93      451.86     21.01 o
  12   2  18        9.34       15.85      9.23 o
  14   2  18       45.71       54.14     17.61 o
  16   2  18       43.67       43.00     17.88 o
 -19   3  18        0.23       -4.97      8.63 o
 -17   3  18        9.70        5.33     11.65 o
 -15   3  18        0.05        1.47      6.02 o
 -13   3  18        2.13        8.34      5.43 o
 -11   3  18      120.45      115.57      7.24 o
  -9   3  18        6.49       25.58      5.21 o
  -7   3  18        4.90        5.71      3.83 o
  -5   3  18      685.75      732.00     13.51 o
  -3   3  18       67.96       68.68      5.17 o
  -1   3  18     1058.70     1028.65     16.39 o
   1   3  18      193.47      206.31     10.30 o
   3   3  18      747.42      767.76     18.98 o
   5   3  18       11.04       28.83      6.59 o
   7   3  18      515.24      494.32     17.96 o
   9   3  18      425.99      463.25     28.85 o
  11   3  18       46.34       62.01     11.54 o
  13   3  18        2.78       16.86      9.89 o
  15   3  18       12.86      -11.25     28.37 o
 -18   4  18       55.14       68.35      9.39 o
 -16   4  18        5.46       13.79     12.03 o
 -14   4  18        0.17        6.20      5.55 o
 -12   4  18      564.12      537.66     22.36 o
 -10   4  18      512.48      469.54     11.67 o
  -8   4  18      600.46      690.66     16.73 o
  -6   4  18       35.37       41.24      6.11 o
  -4   4  18      382.77      370.12     14.13 o
  -2   4  18       73.03       73.25      9.14 o
   0   4  18        1.50        3.45      5.24 o
   2   4  18       22.74       21.78      5.97 o
   4   4  18        2.52        2.09      6.34 o
   6   4  18       95.78       90.85     11.99 o
   8   4  18       19.40       26.20     12.59 o
  10   4  18       88.28      118.31     14.05 o
  12   4  18       17.64       32.99     12.54 o
  14   4  18       23.21       23.54     11.69 o
 -17   5  18       32.21       54.36     29.40 o
 -15   5  18       31.78       32.49      7.62 o
 -13   5  18        2.46        8.32      9.04 o
 -11   5  18       52.11       43.12      8.19 o
  -9   5  18      700.69      635.04     17.65 o
  -7   5  18      381.99      410.27     18.67 o
  -5   5  18      330.09      335.46     14.62 o
  -3   5  18        2.19       -6.39      6.59 o
  -1   5  18      144.15      144.64     13.81 o
   1   5  18      560.79      540.52     19.14 o
   3   5  18       96.84      120.75     11.75 o
   5   5  18       41.70       30.66      9.74 o
   7   5  18      765.08      837.82     29.29 o
   9   5  18       91.15       80.98     13.52 o
  11   5  18       24.84       19.42     16.96 o
  13   5  18        0.22        3.47      9.69 o
 -14   6  18        4.70       17.02      7.43 o
 -12   6  18        6.50        5.62      7.59 o
 -10   6  18       17.34        1.08      7.38 o
  -8   6  18      192.13      188.02     11.86 o
  -6   6  18       54.16       67.51     10.56 o
  -4   6  18      163.13      168.63     14.05 o
  -2   6  18      389.95      351.24     19.01 o
   0   6  18       17.83       18.29      9.25 o
   2   6  18        0.42       36.58     15.78 o
   4   6  18        5.04       -5.28      9.88 o
   6   6  18        0.46        4.49     10.88 o
   8   6  18      718.09      765.94     34.69 o
  10   6  18        6.00       -0.26     11.85 o
 -11   7  18       37.94       34.90     12.64 o
  -9   7  18       15.35       32.00     12.92 o
  -7   7  18       27.15       25.73      9.27 o
  -5   7  18       25.65       59.65     11.33 o
  -3   7  18       37.43       40.98     11.00 o
  -1   7  18       45.92      100.31     28.77 o
   1   7  18      414.59      371.43     31.17 o
   3   7  18        1.61       -7.22     13.10 o
   5   7  18       99.41      114.76     21.79 o
   7   7  18        0.46       25.50     16.36 o
  -6   8  18       43.83       41.82     15.13 o
  -4   8  18       85.24       45.73     17.43 o
  -2   8  18      127.52      103.71     20.54 o
   0   8  18      119.84      175.92     25.04 o
   2   8  18       24.20       53.42     19.85 o
 -21   1  19       12.89       40.64     12.33 o
 -19   1  19       77.22       97.95     17.26 o
 -17   1  19      309.55      353.88     13.19 o
 -15   1  19      491.28      398.91     12.54 o
 -13   1  19       38.95       71.53      6.55 o
 -11   1  19      633.58      641.95     13.06 o
  -9   1  19      192.52      228.33      8.02 o
  -7   1  19      104.04       89.43      5.25 o
  -5   1  19     3902.18     4041.51     38.46 o
  -3   1  19       12.11       17.38      3.25 o
  -1   1  19      617.68      805.17     12.95 o
   1   1  19     2617.62     2923.34     36.30 o
   3   1  19      546.95      497.91     11.05 o
   5   1  19     2978.37     2817.96     35.22 o
   7   1  19      665.59      601.97     17.04 o
   9   1  19      279.26      238.42     14.49 o
  11   1  19      341.73      313.56     22.32 o
  13   1  19      101.52       84.40     19.47 o
  15   1  19       99.87       65.05     19.13 o
  17   1  19        2.57       -1.28     16.38 o
 -20   2  19        0.72        7.26     11.38 o
 -18   2  19       22.55       14.74      7.48 o
 -16   2  19       85.61       59.85      8.81 o
 -14   2  19       29.54       27.49      5.70 o
 -12   2  19       60.65       67.13      8.08 o
 -10   2  19      151.09      152.31      8.01 o
  -8   2  19      266.92      265.51      9.39 o
  -6   2  19       32.22       22.48      3.85 o
  -4   2  19      400.82      371.32      9.31 o
  -2   2  19       15.97        5.46      3.25 o
   0   2  19     1277.58     1215.18     17.92 o
   2   2  19     1165.10     1215.35     17.90 o
   4   2  19      557.41      547.90     14.82 o
   6   2  19     2099.03     2087.43     33.86 o
   8   2  19      894.86      901.48     27.67 o
  10   2  19       43.19       37.97     10.61 o
  12   2  19       43.35       33.28     12.24 o
  14   2  19      102.20      114.52     21.57 o
  16   2  19        0.51      -13.07     13.07 o
 -19   3  19       13.37       22.34      8.50 o
 -17   3  19        3.76        1.19      6.94 o
 -15   3  19       30.26       32.52      7.73 o
 -13   3  19       25.87       34.54      6.41 o
 -11   3  19      123.46      166.93     10.41 o
  -9   3  19     3174.24     3226.21     39.81 o
  -7   3  19       44.35       48.55      5.76 o
  -5   3  19      147.16      156.87      8.40 o
  -3   3  19      356.32      314.81      9.71 o
  -1   3  19      202.42      237.79      9.69 o
   1   3  19      381.65      411.75     13.92 o
   3   3  19        1.05        4.77      6.08 o
   5   3  19     1525.93     1504.42     31.01 o
   7   3  19       62.50       93.98     10.53 o
   9   3  19      211.89      186.22     15.88 o
  11   3  19        4.67       15.60      9.15 o
  13   3  19        0.55        7.35     10.94 o
  15   3  19       81.01       53.07     18.83 o
 -18   4  19      617.50      725.02     22.85 o
 -16   4  19      155.17      156.35     11.12 o
 -14   4  19      172.31      142.17     10.47 o
 -12   4  19      531.96      492.56     16.04 o
 -10   4  19       19.56       18.57      5.51 o
  -8   4  19     1621.12     1663.43     25.60 o
  -6   4  19      274.35      271.29     11.63 o
  -4   4  19       26.24       37.37      7.03 o
  -2   4  19      718.87      717.90     16.73 o
   0   4  19      668.05      689.61     17.14 o
   2   4  19     1066.36     1004.59     21.32 o
   4   4  19      388.61      360.44     16.38 o
   6   4  19        7.26        8.15      8.53 o
   8   4  19        2.02        7.40      8.38 o
  10   4  19      153.53      134.20     14.95 o
  12   4  19       65.10       55.16     12.01 o
  14   4  19        1.10       -0.16     12.50 o
 -17   5  19        7.35       17.02      9.69 o
 -15   5  19       41.02       50.85      8.47 o
 -13   5  19       49.89       28.65     14.88 o
 -11   5  19       32.03       12.21      7.07 o
  -9   5  19        1.22        7.64      6.23 o
  -7   5  19      501.77      458.36     16.71 o
  -5   5  19      159.62      175.69     11.88 o
  -3   5  19       97.84      104.79     11.68 o
  -1   5  19      568.57      574.80     21.80 o
   1   5  19        0.46        7.99      7.37 o
   3   5  19      474.19      472.52     25.53 o
   5   5  19       32.72       10.76     10.13 o
   7   5  19      167.59      135.29     15.78 o
   9   5  19      220.29      255.84     19.39 o
  11   5  19       27.64       37.21     13.23 o
  13   5  19       41.61       77.44     16.14 o
 -14   6  19       17.95       25.72      6.51 o
 -12   6  19       18.02       32.25      8.97 o
 -10   6  19      143.15      163.08     13.83 o
  -8   6  19      340.59      277.47     15.68 o
  -6   6  19       81.65       66.72     10.57 o
  -4   6  19      118.33      104.30     12.43 o
  -2   6  19      123.51      131.49     13.93 o
   0   6  19        8.59        2.59     10.12 o
   2   6  19      529.97      585.63     35.24 o
   4   6  19       32.69       16.04     18.66 o
   6   6  19        7.69       25.09     11.50 o
   8   6  19      160.56      163.24     20.16 o
  10   6  19      177.88      170.67     24.16 o
 -11   7  19        6.28        4.21     11.20 o
  -9   7  19        0.34        4.98     10.59 o
  -7   7  19       12.84       13.42      8.92 o
  -5   7  19      211.31      232.29     17.00 o
  -3   7  19        3.09        9.03      9.52 o
  -1   7  19      124.53      135.86     20.91 o
   1   7  19      116.65      158.66     46.67 o
   3   7  19        1.90       24.85     14.38 o
   5   7  19      301.02      366.91     32.52 o
   7   7  19        0.07       27.33     15.88 o
  -6   8  19       61.46       55.51     13.63 o
  -4   8  19       28.40       57.81     23.58 o
  -2   8  19        4.93       26.61     15.97 o
   0   8  19       21.63       29.90     15.84 o
   2   8  19       30.32       39.69     23.50 o
 -20   0  20        5.46       26.52     15.49 o
 -18   0  20        1.11        8.97     10.14 o
 -16   0  20      728.25      666.23     24.92 o
 -14   0  20     1095.60      967.92     25.88 o
 -12   0  20     2783.79     2481.05     44.84 o
 -10   0  20      223.54      227.21     12.58 o
  -8   0  20      967.56      939.50     21.08 o
  -6   0  20      446.68      442.70     14.14 o
  -4   0  20    12409.62    12027.98    135.72 o
  -2   0  20       20.14       29.07      5.14 o
   0   0  20     2279.91     2294.59     45.03 o
   2   0  20      278.16      309.46     13.15 o
   4   0  20     5290.52     4818.20     79.77 o
   6   0  20     3639.65     3549.47     59.54 o
   8   0  20       35.10       81.07     23.77 o
  10   0  20        3.94        2.76     11.63 o
  12   0  20     2234.64     2253.06    103.49 o
  14   0  20       26.30      -18.94     18.94 o
  16   0  20       75.35       72.75     30.91 o
 -21   1  20        4.80        3.85     10.10 o
 -19   1  20       53.73       88.07     13.46 o
 -17   1  20       14.15        2.68      5.80 o
 -15   1  20       35.86       46.44      6.91 o
 -13   1  20      711.91      620.83     14.96 o
 -11   1  20      356.39      302.54     10.14 o
  -9   1  20      131.94      138.51      6.94 o
  -7   1  20      503.26      508.22     10.66 o
  -5   1  20       25.98       25.97      4.63 o
  -3   1  20      160.52      217.57      7.23 o
  -1   1  20        6.68        8.87      2.74 o
   1   1  20       95.17      102.61      5.76 o
   3   1  20      694.45      661.95     13.97 o
   5   1  20       32.38       31.56      6.13 o
   7   1  20      531.63      568.23     16.92 o
   9   1  20      190.54      202.36     13.94 o
  11   1  20       30.56       48.80     14.94 o
  13   1  20      509.03      591.67     61.45 o
  15   1  20       11.20       20.78     15.99 o
 -20   2  20       75.44      140.74     34.75 o
 -18   2  20        1.14       -1.97      6.82 o
 -16   2  20        2.65       11.70      7.04 o
 -14   2  20      501.76      424.20     13.19 o
 -12   2  20     1654.08     1602.98     25.03 o
 -10   2  20      415.15      399.31     11.94 o
  -8   2  20      127.63      163.18      8.10 o
  -6   2  20        4.51        4.07      4.13 o
  -4   2  20      386.22      411.15     10.03 o
  -2   2  20      652.88      607.77     11.68 o
   0   2  20       76.62       55.69      5.32 o
   2   2  20      115.41      107.82      7.54 o
   4   2  20      186.74      217.03     14.60 o
   6   2  20        0.83       22.87      6.89 o
   8   2  20     1588.41     1523.44     45.60 o
  10   2  20       72.22       69.95     12.44 o
  12   2  20       43.97       63.81     14.17 o
  14   2  20        5.29      -13.24     13.24 o
  16   2  20       28.70       36.24     18.68 o
 -19   3  20       16.40       29.34      9.23 o
 -17   3  20       16.80       26.97      8.36 o
 -15   3  20      221.82      217.88     17.27 o
 -13   3  20       15.03       39.39      7.02 o
 -11   3  20      450.72      408.84     12.65 o
  -9   3  20     1017.31      991.94     20.80 o
  -7   3  20      691.89      727.51     17.08 o
  -5   3  20     1413.65     1424.04     25.49 o
  -3   3  20      344.29      321.28     11.52 o
  -1   3  20       46.17       36.27      5.65 o
   1   3  20      473.76      459.97     15.56 o
   3   3  20      783.79      730.35     17.57 o
   5   3  20        6.25       12.36      7.64 o
   7   3  20      445.52      460.76     18.65 o
   9   3  20        3.15        9.26      8.50 o
  11   3  20       99.19      177.34     19.37 o
  13   3  20      176.90      176.89     20.39 o
  15   3  20        6.24      -15.93     27.46 o
 -18   4  20       25.19       46.45     11.28 o
 -16   4  20       91.65       79.94     13.35 o
 -14   4  20      180.37      201.93     12.81 o
 -12   4  20      513.31      490.81     16.92 o
 -10   4  20      386.89      402.02     14.34 o
  -8   4  20     2143.88     1938.60     28.67 o
  -6   4  20       94.70       97.48      7.68 o
  -4   4  20       92.42      111.96      8.61 o
  -2   4  20       33.59       40.13      6.95 o
   0   4  20       45.04       46.24      7.47 o
   2   4  20        6.21        3.19      5.41 o
   4   4  20        4.98        8.30      7.50 o
   6   4  20      173.10      186.13     15.72 o
   8   4  20      216.77      197.40     16.88 o
  10   4  20       33.18       33.74     14.87 o
  12   4  20       35.28       15.28     12.30 o
  14   4  20        0.14       -0.40     12.31 o
 -17   5  20      377.34      472.37     34.91 o
 -15   5  20      143.00      134.32     16.66 o
 -13   5  20        1.81       -1.58      6.40 o
 -11   5  20       18.32       18.14      6.26 o
  -9   5  20        3.38        5.15      5.75 o
  -7   5  20      900.48      852.11     22.58 o
  -5   5  20      205.49      207.84     14.07 o
  -3   5  20        7.64        4.98      7.41 o
  -1   5  20     2020.28     1929.65     41.80 o
   1   5  20     1033.14      941.77     28.52 o
   3   5  20        0.01       -1.25     11.24 o
   5   5  20       30.55       18.97     11.10 o
   7   5  20        2.33       13.96     11.24 o
   9   5  20      202.55      227.91     22.23 o
  11   5  20        8.03       11.53     11.65 o
 -14   6  20        0.11        6.04      7.50 o
 -12   6  20        4.52       -7.64      7.84 o
 -10   6  20        9.86       13.53     10.98 o
  -8   6  20       22.16       22.38      8.31 o
  -6   6  20      161.70      162.85     18.35 o
  -4   6  20      482.40      507.13     22.07 o
  -2   6  20      475.60      487.94     21.77 o
   0   6  20       37.43       46.82     13.05 o
   2   6  20     1077.17     1112.54     47.51 o
   4   6  20      188.49      233.18     26.73 o
   6   6  20       18.94       18.91     19.34 o
   8   6  20        1.73       11.68     12.03 o
  10   6  20       85.69      144.64     20.12 o
 -11   7  20       99.10      111.37     16.93 o
  -9   7  20        2.44        6.89     10.85 o
  -7   7  20       43.04       57.19     10.82 o
  -5   7  20       45.14       55.79     11.84 o
  -3   7  20      172.87      176.33     22.80 o
  -1   7  20      495.25      481.50     33.92 o
   1   7  20        1.31        5.63     19.49 o
   3   7  20       11.39       30.66     16.33 o
   5   7  20       23.87       21.36     19.65 o
   7   7  20        1.20        9.88     26.59 o
  -4   8  20       12.49       12.37     13.06 o
  -2   8  20        2.14        6.01     14.09 o
   0   8  20      250.96      292.68     59.16 o
 -19   1  21       70.55      101.27     15.45 o
 -17   1  21        8.00        8.92      6.10 o
 -15   1  21       70.46       83.19      7.56 o
 -13   1  21      227.80      252.65     10.55 o
 -11   1  21       15.62       14.40      5.09 o
  -9   1  21      249.92      253.21      8.86 o
  -7   1  21        0.07       -2.74      3.11 o
  -5   1  21       54.28       52.64      4.94 o
  -3   1  21      514.76      512.74     10.73 o
  -1   1  21      607.68      703.72     13.43 o
   1   1  21        0.14       -2.51      3.00 o
   3   1  21        0.32        5.78      4.46 o
   5   1  21      415.20      401.67     13.61 o
   7   1  21     1526.43     1504.49     42.78 o
   9   1  21      362.42      436.76     27.35 o
  11   1  21      989.34      940.44     53.55 o
  13   1  21       29.94       35.03     23.42 o
  15   1  21        7.05        2.28     28.41 o
 -20   2  21       31.07       59.44     14.75 o
 -18   2  21       17.76        9.87      7.77 o
 -16   2  21      180.94      185.99     11.97 o
 -14   2  21      257.15      281.57     11.54 o
 -12   2  21       58.38       47.95      6.70 o
 -10   2  21     2433.70     2368.66     32.53 o
  -8   2  21       87.03      118.30      7.96 o
  -6   2  21      174.67      159.43      8.31 o
  -4   2  21     1193.23     1254.45     20.46 o
  -2   2  21     1045.19     1030.11     22.23 o
   0   2  21        1.03        7.18      4.02 o
   2   2  21      894.46      919.42     18.08 o
   4   2  21      269.23      324.35     13.56 o
   6   2  21     3544.48     3422.44     48.63 o
   8   2  21      417.03      462.71     19.30 o
  10   2  21        2.15        8.82     10.52 o
  12   2  21      249.45      349.22     38.03 o
  14   2  21       87.11       25.92     18.28 o
 -19   3  21        0.02        7.23      8.23 o
 -17   3  21       14.08        4.55      7.66 o
 -15   3  21        4.71        4.73      7.41 o
 -13   3  21        4.41       11.54      6.19 o
 -11   3  21     1419.52     1325.67     25.66 o
  -9   3  21      414.59      413.61     13.66 o
  -7   3  21      658.02      650.14     16.65 o
  -5   3  21      516.00      471.09     14.41 o
  -3   3  21      209.22      198.80     10.03 o
  -1   3  21      479.13      498.83     15.64 o
   1   3  21     1005.48      930.20     21.73 o
   3   3  21      453.79      510.65     16.46 o
   5   3  21     2436.67     2261.70     37.28 o
   7   3  21      112.78       74.82     11.92 o
   9   3  21      206.47      198.72     19.79 o
  11   3  21        3.51       -1.71     10.64 o
  13   3  21        5.72       -8.67     12.75 o
  15   3  21        8.22       22.79     18.46 o
 -18   4  21       15.14       20.32     13.31 o
 -16   4  21      190.02      221.24     14.87 o
 -14   4  21       12.38       29.23      8.00 o
 -12   4  21       51.31       61.67      9.69 o
 -10   4  21       95.86       81.13      7.75 o
  -8   4  21     2845.73     2900.79     41.74 o
  -6   4  21     1100.16      999.51     20.25 o
  -4   4  21        5.47        1.90      5.00 o
  -2   4  21      129.18      132.61     10.54 o
   0   4  21     1751.37     1762.85     31.70 o
   2   4  21       18.42       27.16      9.00 o
   4   4  21     1053.29     1009.00     25.86 o
   6   4  21       55.38       63.97     13.72 o
   8   4  21      413.50      400.18     25.99 o
  10   4  21        8.93       -2.07     10.66 o
  12   4  21       11.50       20.91     12.91 o
 -15   5  21       73.71       95.81     10.22 o
 -13   5  21       11.40       12.92      7.54 o
 -11   5  21       13.37       11.55      7.62 o
  -9   5  21      171.58      183.74     13.43 o
  -7   5  21     1570.41     1482.54     30.68 o
  -5   5  21       44.17       32.43      8.67 o
  -3   5  21       70.18       70.22     10.35 o
  -1   5  21       18.34       50.13      9.16 o
   1   5  21      234.08      209.08     18.48 o
   3   5  21       74.19       73.72     13.85 o
   5   5  21      544.47      625.44     29.75 o
   7   5  21       89.78      101.38     16.44 o
   9   5  21      108.44      147.13     19.18 o
  11   5  21       35.18       36.32     13.53 o
 -14   6  21       12.86       14.05     11.06 o
 -12   6  21      246.06      298.71     14.72 o
 -10   6  21       96.04       79.18     13.97 o
  -8   6  21        7.79       11.13      7.83 o
  -6   6  21      162.90      177.07     14.62 o
  -4   6  21      174.61      212.16     16.08 o
  -2   6  21      110.46      107.25     13.47 o
   0   6  21      708.01      690.90     30.03 o
   2   6  21      549.59      693.63     59.79 o
   4   6  21       80.99      127.35     21.51 o
   6   6  21       22.96       13.22     11.91 o
   8   6  21        2.32       11.87     11.45 o
  10   6  21       11.79       40.08     26.60 o
 -11   7  21        1.16       13.67     11.69 o
  -9   7  21       16.95       25.66     12.60 o
  -7   7  21       69.00       77.39     11.90 o
  -5   7  21       92.58      137.33     15.30 o
  -3   7  21       20.56       28.32     12.26 o
  -1   7  21      221.65      273.63     27.59 o
   1   7  21       30.58       46.42     17.78 o
   3   7  21       18.94      -12.03     18.54 o
   5   7  21      171.41      152.69     24.72 o
 -20   0  22        7.13       16.13     22.66 o
 -18   0  22        7.95       20.82     11.15 o
 -16   0  22      541.97      579.36     25.44 o
 -14   0  22     1001.04      938.66     37.65 o
 -12   0  22      327.76      306.84     15.58 o
 -10   0  22     1608.50     1580.42     46.25 o
  -8   0  22     2835.83     2816.32     43.45 o
  -6   0  22       53.21       37.03      6.55 o
  -4   0  22     5790.53     5462.80     77.58 o
  -2   0  22      864.35      863.37     19.28 o
   0   0  22     1124.98     1073.20     22.26 o
   2   0  22     1934.75     1879.09     34.55 o
   4   0  22      700.83      724.39     26.64 o
   6   0  22      504.16      459.79     22.63 o
   8   0  22     1831.36     1683.68    117.00 o
  10   0  22      268.00      320.54     57.21 o
  12   0  22      156.35      137.57     33.52 o
  14   0  22       63.38       44.77     28.05 o
  16   0  22       13.49       34.95     27.58 o
 -19   1  22        9.82       23.07     10.63 o
 -17   1  22       34.09       33.29      7.39 o
 -15   1  22       33.18       51.05      6.77 o
 -13   1  22      327.96      313.79     11.88 o
 -11   1  22       41.69       28.85      5.65 o
  -9   1  22     1095.82     1076.11     18.96 o
  -7   1  22      812.02      819.31     15.06 o
  -5   1  22       28.65       22.00      4.14 o
  -3   1  22     1330.09     1274.76     17.81 o
  -1   1  22      238.83      255.80      8.70 o
   1   1  22      338.10      310.13     11.78 o
   3   1  22        0.45        0.63      5.15 o
   5   1  22      182.38      148.61     10.61 o
   7   1  22      848.13      840.92     23.63 o
   9   1  22      254.21      293.33     21.78 o
  11   1  22       11.78       26.61     12.10 o
  13   1  22       57.05       64.68     44.50 o
  15   1  22       15.71       21.15     42.16 o
 -20   2  22       36.23       58.90     15.37 o
 -18   2  22       22.74       46.57      9.66 o
 -16   2  22      155.91      168.41     12.76 o
 -14   2  22      116.52      105.37      8.43 o
 -12   2  22       16.77       42.34      8.69 o
 -10   2  22     4541.54     4416.10     51.56 o
  -8   2  22      169.61      157.97      8.62 o
  -6   2  22      147.01      125.19      7.41 o
  -4   2  22       16.41       17.22      4.32 o
  -2   2  22      999.61     1045.92     17.95 o
   0   2  22      750.37      794.61     16.76 o
   2   2  22        4.69       10.78      4.57 o
   4   2  22     1158.82     1078.73     22.20 o
   6   2  22      316.60      371.20     22.53 o
   8   2  22       95.33       93.06     12.98 o
  10   2  22        0.03       12.51     12.77 o
  12   2  22      235.70      219.62     23.04 o
  14   2  22        0.19      -13.11     14.06 o
 -19   3  22        0.92      -10.65     11.66 o
 -17   3  22        6.72       18.37      8.38 o
 -15   3  22        0.02        9.66      6.67 o
 -13   3  22      280.46      253.83     13.85 o
 -11   3  22      749.13      684.57     22.14 o
  -9   3  22      601.28      679.48     17.47 o
  -7   3  22        8.54       16.92      6.11 o
  -5   3  22      145.93      154.01      9.66 o
  -3   3  22       17.85       12.56      5.31 o
  -1   3  22     2767.05     2813.33     41.89 o
   1   3  22      188.61      198.79     12.49 o
   3   3  22       11.99        3.87      6.67 o
   5   3  22       97.98      118.19     11.14 o
   7   3  22       46.60       69.61     14.44 o
   9   3  22      370.45      367.64     25.87 o
  11   3  22       65.62       73.75     15.82 o
  13   3  22      259.45      213.89     23.04 o
 -18   4  22        5.05       21.65     21.48 o
 -16   4  22       12.31       45.34      9.43 o
 -14   4  22      201.37      269.89     17.23 o
 -12   4  22       12.54       17.00      6.49 o
 -10   4  22      286.03      308.96     12.46 o
  -8   4  22      129.93      181.05     14.27 o
  -6   4  22     2533.35     2429.55     38.15 o
  -4   4  22       11.34       12.86      6.32 o
  -2   4  22      133.10      141.14     12.81 o
   0   4  22      246.81      233.08     14.08 o
   2   4  22      780.46      757.01     25.92 o
   4   4  22      501.98      528.20     23.58 o
   6   4  22        0.17       12.85     11.04 o
   8   4  22      240.80      264.83     22.84 o
  10   4  22       22.23       27.44     15.68 o
  12   4  22        2.19        8.72     12.18 o
 -15   5  22       10.72       12.38      8.16 o
 -13   5  22        3.27        2.42      6.93 o
 -11   5  22        9.72        0.76      7.34 o
  -9   5  22       40.51       46.22      6.99 o
  -7   5  22      132.27      147.85     11.41 o
  -5   5  22      309.03      266.63     14.34 o
  -3   5  22       80.42       89.40     10.09 o
  -1   5  22     1641.48     1668.35     35.41 o
   1   5  22      219.02      252.69     19.77 o
   3   5  22      741.63      804.25     32.72 o
   5   5  22      218.10      253.25     22.03 o
   7   5  22       78.56       92.20     16.25 o
   9   5  22        3.22        5.46     11.52 o
  11   5  22       46.87       94.25     22.89 o
 -14   6  22       14.29       -3.51     10.40 o
 -12   6  22       99.66      115.57     10.79 o
 -10   6  22        1.13       18.42      8.61 o
  -8   6  22       21.34        6.08      7.76 o
  -6   6  22       38.34       31.85      9.83 o
  -4   6  22       54.90       45.45     10.67 o
  -2   6  22       21.79       37.28     13.36 o
   0   6  22       49.33       73.01     18.00 o
   2   6  22        1.36       30.15     18.94 o
   4   6  22        0.39        2.04     21.51 o
   6   6  22        1.88       25.24     11.44 o
   8   6  22       40.52       67.93     19.09 o
  -9   7  22       60.65       63.20     15.68 o
  -7   7  22      117.69      158.83     15.00 o
  -5   7  22        3.00       24.60     10.42 o
  -3   7  22       17.05       14.67     13.48 o
  -1   7  22       33.09       27.66     15.54 o
   1   7  22       76.29      114.83     22.33 o
   3   7  22      241.47      225.27     32.21 o
   5   7  22        9.11        1.62     15.08 o
 -19   1  23       72.61       99.16     30.28 o
 -17   1  23        3.79       23.38      6.91 o
 -15   1  23       25.11       30.21      6.71 o
 -13   1  23      662.84      570.35     15.40 o
 -11   1  23        9.24       13.64      5.41 o
  -9   1  23     3851.47     3657.69     42.32 o
  -7   1  23      472.62      481.67     11.97 o
  -5   1  23     1310.89     1303.66     20.13 o
  -3   1  23      275.32      285.09      9.69 o
  -1   1  23      404.96      365.75     11.37 o
   1   1  23      106.51      124.68      8.59 o
   3   1  23      220.30      224.97     11.91 o
   5   1  23      381.85      342.47     14.56 o
   7   1  23       12.37       18.37      8.97 o
   9   1  23      110.91      102.00     13.43 o
  11   1  23      105.06       77.70     15.18 o
  13   1  23        1.27        6.71     17.59 o
  15   1  23        2.40       18.19     17.16 o
 -18   2  23        0.61        9.18      9.93 o
 -16   2  23        0.21        1.92      6.42 o
 -14   2  23      183.09      186.51      9.87 o
 -12   2  23     1354.05     1199.13     23.73 o
 -10   2  23      202.24      224.74     10.54 o
  -8   2  23     1015.67     1117.69     21.76 o
  -6   2  23      504.56      534.17     13.51 o
  -4   2  23      569.48      578.90     13.39 o
  -2   2  23       62.66       49.36      6.54 o
   0   2  23      694.80      676.79     17.04 o
   2   2  23       87.85      110.03      9.60 o
   4   2  23      146.48      193.69     11.93 o
   6   2  23       55.80       44.74      9.93 o
   8   2  23      196.84      203.99     16.72 o
  10   2  23       92.81      131.69     18.18 o
  12   2  23        4.52       10.21     11.12 o
  14   2  23        9.24        8.25     15.38 o
 -19   3  23        0.24      -11.11     11.11 o
 -17   3  23       77.37       85.97     11.86 o
 -15   3  23       20.14       13.16      8.57 o
 -13   3  23       14.82       19.46      7.08 o
 -11   3  23      159.48      185.59     11.25 o
  -9   3  23      819.33      826.55     19.54 o
  -7   3  23     1833.33     1788.14     30.79 o
  -5   3  23      148.73      175.41     10.49 o
  -3   3  23     1299.50     1235.05     25.24 o
  -1   3  23      168.97      189.46     11.49 o
   1   3  23      173.06      175.59     10.50 o
   3   3  23      233.10      279.22     14.99 o
   5   3  23      736.29      731.05     22.48 o
   7   3  23       42.25       24.47     11.58 o
   9   3  23        0.56        6.36     12.73 o
  11   3  23        3.49        0.62     11.25 o
  13   3  23      110.39      116.00     19.18 o
 -18   4  23        0.16       -1.66     14.11 o
 -16   4  23        5.08       22.95     13.81 o
 -14   4  23       35.18       42.61      8.77 o
 -12   4  23       57.30       74.71      9.58 o
 -10   4  23      586.54      559.68     17.60 o
  -8   4  23      213.30      200.58     11.57 o
  -6   4  23     1526.15     1454.29     28.38 o
  -4   4  23       72.94       46.78     10.31 o
  -2   4  23      831.87      807.28     25.52 o
   0   4  23      957.46      918.31     25.08 o
   2   4  23     1490.13     1305.56     34.63 o
   4   4  23       63.13       80.52     10.56 o
   6   4  23      174.36      189.08     19.90 o
   8   4  23        0.67       20.20     11.44 o
  10   4  23       71.36       61.31     15.10 o
  12   4  23       23.32       39.24     14.24 o
 -15   5  23        1.17        9.96      8.69 o
 -13   5  23      119.95      127.26     15.56 o
 -11   5  23      240.94      249.83     15.88 o
  -9   5  23       36.21        2.07      6.33 o
  -7   5  23      134.33      120.53     10.85 o
  -5   5  23      226.15      229.31     13.84 o
  -3   5  23      386.17      419.26     17.89 o
  -1   5  23       17.35       19.36      8.24 o
   1   5  23      221.92      189.76     18.70 o
   3   5  23       93.16      118.01     18.65 o
   5   5  23       35.78       61.41     15.26 o
   7   5  23      226.19      286.21     24.18 o
   9   5  23       88.53       85.58     16.86 o
  11   5  23        0.98       10.76     13.94 o
 -12   6  23        2.50       12.05     11.05 o
 -10   6  23       26.88       25.75      9.16 o
  -8   6  23       19.31       32.33      8.09 o
  -6   6  23        0.05       -5.99      8.21 o
  -4   6  23       11.49       22.56      9.25 o
  -2   6  23       18.54       22.48      9.50 o
   0   6  23      493.98      542.16     34.81 o
   2   6  23      269.69      268.80     28.57 o
   4   6  23      243.12      217.39     31.42 o
   6   6  23       78.84       79.28     20.13 o
   8   6  23       86.27       89.35     17.91 o
  -9   7  23       23.09       14.22     12.30 o
  -7   7  23        4.41        6.96      9.20 o
  -5   7  23        0.20       15.97     10.11 o
  -3   7  23      342.23      381.61     30.77 o
  -1   7  23       22.75        6.49     18.54 o
   1   7  23        0.77        9.90     27.97 o
   3   7  23      104.40      112.31     32.33 o
   5   7  23        0.11       16.97     35.26 o
 -20   0  24        4.55       11.82     11.04 o
 -18   0  24        9.33       -2.30     10.11 o
 -16   0  24        5.50        5.38      7.65 o
 -14   0  24      614.36      556.11     23.83 o
 -12   0  24       48.21       53.48     10.82 o
 -10   0  24     2583.11     2488.25     53.68 o
  -8   0  24       17.38       16.88      7.08 o
  -6   0  24        2.36        0.08      5.51 o
  -4   0  24     3590.12     3575.42     58.94 o
  -2   0  24        1.05       10.52      6.15 o
   0   0  24       18.65       20.57      6.79 o
   2   0  24      763.91      777.16     28.38 o
   4   0  24       70.74       73.98     12.44 o
   6   0  24     2847.71     2652.75     59.14 o
   8   0  24     1202.48     1304.80    123.66 o
  10   0  24       34.08       30.77     16.16 o
  12   0  24       95.93       65.06     28.69 o
  14   0  24      207.81      125.44     35.82 o
 -19   1  24       38.86       56.20     12.78 o
 -17   1  24        5.42       18.12      6.61 o
 -15   1  24      181.13      141.14     10.33 o
 -13   1  24      315.02      252.18     11.36 o
 -11   1  24      381.40      380.71     12.95 o
  -9   1  24      725.45      780.32     16.95 o
  -7   1  24      339.86      319.95     10.43 o
  -5   1  24      507.82      517.50     12.68 o
  -3   1  24      206.25      193.12      9.18 o
  -1   1  24      595.73      555.06     15.11 o
   1   1  24       14.56        8.51      5.15 o
   3   1  24        6.40        6.56      5.87 o
   5   1  24      770.41      724.06     20.08 o
   7   1  24        0.10        6.10      8.30 o
   9   1  24        4.43        3.77      8.33 o
  11   1  24       55.18       29.93     12.51 o
  13   1  24       80.11       54.78     21.67 o
  15   1  24       20.59       19.55     19.10 o
 -18   2  24       84.26       69.41     12.60 o
 -16   2  24       25.30       33.36      7.58 o
 -14   2  24       47.68       49.30      7.35 o
 -12   2  24      257.02      254.57     14.00 o
 -10   2  24      506.43      495.52     13.72 o
  -8   2  24      503.53      470.65     13.11 o
  -6   2  24      249.98      278.64     10.70 o
  -4   2  24     1154.26     1142.51     20.79 o
  -2   2  24      308.11      308.41     12.18 o
   0   2  24      643.74      737.58     17.93 o
   2   2  24      138.96      134.00     10.61 o
   4   2  24      354.02      339.69     14.94 o
   6   2  24       37.37       76.94     12.18 o
   8   2  24        0.00       -1.53      8.50 o
  10   2  24      103.75      111.55     28.12 o
  12   2  24       49.79       31.58     26.68 o
  14   2  24       12.76        8.30     15.90 o
 -17   3  24        1.36        1.31      8.48 o
 -15   3  24       43.75       54.59      9.50 o
 -13   3  24        1.77       15.05      5.85 o
 -11   3  24        7.93        3.79      5.61 o
  -9   3  24      433.74      423.84     14.52 o
  -7   3  24      515.56      523.31     20.73 o
  -5   3  24        6.52       10.05      6.26 o
  -3   3  24      199.77      249.32     12.51 o
  -1   3  24      643.72      657.78     17.45 o
   1   3  24      366.73      353.00     15.24 o
   3   3  24      913.87      885.83     24.66 o
   5   3  24       94.70       90.01     13.03 o
   7   3  24       19.03       15.11     10.85 o
   9   3  24       14.45        7.15     11.17 o
  11   3  24      202.45      186.60     35.20 o
  13   3  24        0.33       19.92     13.73 o
 -16   4  24       75.73       84.76     24.82 o
 -14   4  24      190.19      220.41     25.74 o
 -12   4  24       97.02      117.90     11.88 o
 -10   4  24      630.18      592.29     18.46 o
  -8   4  24      109.95       89.25     11.17 o
  -6   4  24      118.19      189.15     24.00 o
  -4   4  24      299.02      304.96     15.62 o
  -2   4  24      387.21      399.46     22.01 o
   0   4  24      360.12      364.68     17.56 o
   2   4  24       13.42       54.00      9.78 o
   4   4  24       48.14       40.62     12.73 o
   6   4  24       12.01       12.62     10.89 o
   8   4  24      168.73      180.93     20.76 o
  10   4  24       11.63        4.46     11.81 o
  12   4  24       15.00       12.49     14.34 o
 -15   5  24       22.84       38.35     15.00 o
 -13   5  24        0.42       12.44      7.95 o
 -11   5  24       24.96       37.58      9.26 o
  -9   5  24        7.95        7.67      7.54 o
  -7   5  24      222.67      206.81     15.26 o
  -5   5  24      101.54      113.44     13.65 o
  -3   5  24       49.82       68.52     10.18 o
  -1   5  24       90.58       88.66     24.84 o
   1   5  24      402.19      389.83     27.47 o
   3   5  24      461.15      497.52     27.93 o
   5   5  24       23.37       18.47     12.06 o
   7   5  24       70.71       93.25     18.78 o
   9   5  24       57.90       58.05     15.70 o
 -12   6  24        0.42        1.88     10.55 o
 -10   6  24        3.01       14.09      9.23 o
  -8   6  24       52.51       60.64      9.93 o
  -6   6  24       63.54       87.53     10.89 o
  -4   6  24       12.50       26.30      8.57 o
  -2   6  24       56.85       40.53     13.04 o
   0   6  24      285.10      244.89     27.01 o
   2   6  24        0.49        2.55     27.18 o
   4   6  24       72.68       36.72     17.17 o
   6   6  24      113.89      131.82     24.91 o
   8   6  24       73.58       94.96     18.44 o
  -9   7  24        0.05       17.87     11.60 o
  -7   7  24       19.51       32.15     10.54 o
  -5   7  24      333.76      346.87     21.23 o
  -3   7  24       45.72       53.02     17.12 o
  -1   7  24       57.23       43.99     18.54 o
   1   7  24        1.07        3.23     15.04 o
   3   7  24      119.05      112.76     24.23 o
 -19   1  25      128.26      179.84     17.17 o
 -17   1  25        0.96        6.47      6.28 o
 -15   1  25       54.82       38.83      7.13 o
 -13   1  25      398.68      387.48     14.73 o
 -11   1  25      733.68      764.03     19.67 o
  -9   1  25     1104.02     1084.99     20.41 o
  -7   1  25     2007.12     1899.38     27.76 o
  -5   1  25      812.24      777.25     16.84 o
  -3   1  25     1313.86     1337.22     31.47 o
  -1   1  25       32.46       31.58      6.10 o
   1   1  25       13.16       10.67      5.68 o
   3   1  25      405.82      418.18     15.62 o
   5   1  25        3.29        5.50      6.48 o
   7   1  25      355.61      340.87     20.37 o
   9   1  25       18.80       12.54      9.09 o
  11   1  25       12.05        2.13     10.59 o
  13   1  25        0.72        9.25     16.78 o
 -18   2  25        0.18       22.21     21.04 o
 -16   2  25      135.26      165.35     14.37 o
 -14   2  25      673.00      667.87     18.17 o
 -12   2  25      763.43      674.29     18.25 o
 -10   2  25       58.63       86.62      8.13 o
  -8   2  25      119.95      128.11      9.18 o
  -6   2  25      877.04      832.95     20.48 o
  -4   2  25      650.98      710.19     20.73 o
  -2   2  25      527.29      463.17     14.37 o
   0   2  25       35.30       30.37      6.40 o
   2   2  25       15.48       19.68      6.66 o
   4   2  25     1099.24     1071.22     25.17 o
   6   2  25      311.71      300.40     24.53 o
   8   2  25      417.97      443.50     23.25 o
  10   2  25       36.69       24.24     13.12 o
  12   2  25        7.24        5.55     12.35 o
  14   2  25       99.36       61.66     24.64 o
 -17   3  25       97.59       86.56     12.74 o
 -15   3  25       12.05       18.40      8.12 o
 -13   3  25      101.19      122.53     18.74 o
 -11   3  25       16.53       11.23      5.92 o
  -9   3  25       17.64       29.30      6.89 o
  -7   3  25     1737.09     1705.99     34.02 o
  -5   3  25       15.56       18.03      6.61 o
  -3   3  25      478.20      513.99     16.80 o
  -1   3  25       43.88       43.96      8.95 o
   1   3  25      167.58      165.67     13.07 o
   3   3  25       29.24       18.81      8.04 o
   5   3  25      223.05      222.94     17.43 o
   7   3  25      653.54      658.12     31.17 o
   9   3  25       63.94       79.67     16.34 o
  11   3  25       94.48       58.52     15.99 o
  13   3  25       18.32       39.18     17.38 o
 -16   4  25      200.94      251.96     20.22 o
 -14   4  25      134.36      146.04     12.84 o
 -12   4  25      202.90      175.17     12.55 o
 -10   4  25      473.27      411.19     18.62 o
  -8   4  25        9.31       18.65      7.14 o
  -6   4  25      942.15      936.24     25.47 o
  -4   4  25        9.60        5.23      7.03 o
  -2   4  25       65.86       51.97     12.10 o
   0   4  25       84.28       88.56     12.84 o
   2   4  25     1592.29     1659.29     35.98 o
   4   4  25      122.72      114.35     14.91 o
   6   4  25      221.52      224.36     22.34 o
   8   4  25      231.63      233.15     23.16 o
  10   4  25        7.51       35.98     13.32 o
  12   4  25        7.83       13.37     39.78 o
 -15   5  25        4.89       15.18     13.95 o
 -13   5  25        0.50        0.56      7.82 o
 -11   5  25        3.95        6.68     10.03 o
  -9   5  25        5.34       -7.77      9.76 o
  -7   5  25       47.59       53.55     11.06 o
  -5   5  25       38.47       33.64      9.95 o
  -3   5  25        2.91        9.19      8.66 o
  -1   5  25        1.29       25.61     11.01 o
   1   5  25       50.10       67.53     24.28 o
   3   5  25        5.49      -11.69     11.69 o
   5   5  25      253.80      272.63     24.34 o
   7   5  25       57.90       72.99     15.89 o
   9   5  25       79.41      104.71     19.10 o
 -12   6  25        1.32       24.50     11.52 o
 -10   6  25        0.10        6.85     10.98 o
  -8   6  25      172.13      178.32     14.06 o
  -6   6  25      140.80      131.27     12.71 o
  -4   6  25       91.78       84.86     11.41 o
  -2   6  25      178.37      207.12     23.99 o
   0   6  25       46.52       47.58     17.08 o
   2   6  25        8.74        2.15     14.22 o
   4   6  25      207.77      283.95     30.52 o
   6   6  25        0.57       22.51     30.31 o
  -7   7  25       12.76       21.06      8.86 o
  -5   7  25        0.11       33.05     10.13 o
  -3   7  25      193.67      167.72     24.41 o
  -1   7  25        0.55        0.29     13.81 o
   1   7  25       21.06       32.76     17.64 o
   3   7  25      124.38      141.25     26.21 o
 -18   0  26      112.01      130.38     15.35 o
 -16   0  26        1.84       16.87      9.34 o
 -14   0  26      167.06      152.46     15.40 o
 -12   0  26       58.09       27.35      9.41 o
 -10   0  26     4023.62     3762.99     73.24 o
  -8   0  26      693.28      615.09     21.61 o
  -6   0  26     2614.82     2584.56     48.50 o
  -4   0  26      493.09      543.30     20.25 o
  -2   0  26     1353.14     1334.60     47.94 o
   0   0  26      448.23      496.02     39.44 o
   2   0  26        0.98       18.55     23.42 o
   4   0  26       39.99       56.40     12.29 o
   6   0  26     1553.80     1475.43     44.69 o
   8   0  26     1082.65     1091.32     59.63 o
  10   0  26       21.81       22.47     14.29 o
  12   0  26       75.90       91.84     30.98 o
  14   0  26       56.91       25.91     26.47 o
 -19   1  26        1.47        5.01     14.30 o
 -17   1  26       18.79       39.64      7.62 o
 -15   1  26        4.09        9.67      6.33 o
 -13   1  26       70.56       76.09      8.57 o
 -11   1  26     1683.41     1635.42     30.38 o
  -9   1  26      415.02      369.61     13.60 o
  -7   1  26       49.88       53.80      7.79 o
  -5   1  26      818.48      784.89     17.44 o
  -3   1  26       44.54       60.28      7.30 o
  -1   1  26      226.97      221.99     11.23 o
   1   1  26        9.86       -0.89      5.75 o
   3   1  26      390.02      348.00     19.63 o
   5   1  26      111.21      119.22     11.36 o
   7   1  26       30.74       20.49      9.79 o
   9   1  26        4.58       21.82      9.84 o
  11   1  26       48.51       69.87     24.17 o
  13   1  26       23.47       30.34     18.42 o
 -18   2  26      170.78      182.84     20.55 o
 -16   2  26       73.30      109.92     12.69 o
 -14   2  26      450.72      458.28     17.13 o
 -12   2  26      106.73      105.53     10.16 o
 -10   2  26      688.93      695.06     19.02 o
  -8   2  26      112.92      134.97     13.27 o
  -6   2  26      136.95      142.04     10.55 o
  -4   2  26      245.07      234.91     11.56 o
  -2   2  26       70.41       59.93      7.45 o
   0   2  26      104.73       89.42      9.33 o
   2   2  26       23.91       26.52      7.39 o
   4   2  26       72.36       83.76      9.98 o
   6   2  26      129.22      115.44     14.65 o
   8   2  26       32.36       44.69     17.80 o
  10   2  26       56.45       48.32     14.53 o
  12   2  26       33.42       31.72     14.06 o
 -17   3  26        7.88       23.18     12.07 o
 -15   3  26       78.63       96.69     13.05 o
 -13   3  26       27.21       37.76      8.38 o
 -11   3  26       71.95       62.19      7.82 o
  -9   3  26      430.04      398.30     16.55 o
  -7   3  26      217.94      249.07     14.21 o
  -5   3  26       19.98       25.02      7.41 o
  -3   3  26       49.02       30.43      7.51 o
  -1   3  26        3.30       -5.68      5.68 o
   1   3  26      538.73      559.31     20.29 o
   3   3  26      218.76      246.08     15.46 o
   5   3  26      101.58       82.22     12.73 o
   7   3  26       36.67       73.94     15.76 o
   9   3  26        9.14        9.58     11.72 o
  11   3  26        2.46       10.27     13.14 o
 -16   4  26       86.55      155.70     27.44 o
 -14   4  26       15.21       48.33     11.97 o
 -12   4  26       79.01      115.93     11.57 o
 -10   4  26      122.02      122.28     10.67 o
  -8   4  26       82.59       91.35     10.29 o
  -6   4  26     1070.86     1020.16     27.18 o
  -4   4  26        2.00        1.54      6.99 o
  -2   4  26       11.29        7.91      8.36 o
   0   4  26      311.71      335.20     19.31 o
   2   4  26      127.41      145.02     13.58 o
   4   4  26       53.21       34.47     11.06 o
   6   4  26       21.27       26.31     12.70 o
   8   4  26       60.86       79.51     19.41 o
  10   4  26       38.81       51.94     15.63 o
 -15   5  26      217.53      188.84     40.65 o
 -13   5  26       46.05       19.88     11.19 o
 -11   5  26       15.17       14.55     10.61 o
  -9   5  26       40.33       70.25     10.87 o
  -7   5  26        0.19       -0.54      8.02 o
  -5   5  26       28.38       30.35     10.04 o
  -3   5  26       20.41        7.03      8.43 o
  -1   5  26       28.71       39.32     12.08 o
   1   5  26     1419.75     1356.05     50.62 o
   3   5  26      149.83      141.86     37.09 o
   5   5  26        3.35        4.98     11.82 o
   7   5  26       29.79       36.14     15.05 o
   9   5  26       33.28       29.88     13.95 o
 -12   6  26        8.02        9.27     13.86 o
 -10   6  26       58.55       43.72     13.85 o
  -8   6  26        6.95       27.16      9.74 o
  -6   6  26      258.87      247.63     17.91 o
  -4   6  26       71.29      110.29     12.68 o
  -2   6  26      126.56      112.51     17.17 o
   0   6  26       69.18       88.79     23.46 o
   2   6  26        0.74       -6.55     14.45 o
   4   6  26      223.34      279.92     31.45 o
   6   6  26      149.39      203.93     41.52 o
  -7   7  26       12.64        7.77      8.78 o
  -5   7  26      140.39      144.28     33.03 o
  -3   7  26       25.97       16.20     16.13 o
  -1   7  26        5.35       -5.01     23.89 o
   1   7  26       76.16       61.43     21.16 o
 -19   1  27       73.44       40.89     14.56 o
 -17   1  27       63.27       82.95      9.30 o
 -15   1  27       13.52       13.34      6.50 o
 -13   1  27      275.86      269.59     13.49 o
 -11   1  27      405.31      405.44     15.67 o
  -9   1  27       27.51       33.34      6.89 o
  -7   1  27      756.90      735.74     18.27 o
  -5   1  27       22.36       23.33      6.33 o
  -3   1  27      210.36      214.08     16.79 o
  -1   1  27      186.88      202.12     12.39 o
   1   1  27       95.02       89.38     12.12 o
   3   1  27        4.51        2.77      6.39 o
   5   1  27        2.37       -3.86      6.43 o
   7   1  27      193.82      170.33     16.63 o
   9   1  27      250.01      208.64     18.09 o
  11   1  27        0.02        4.24     11.74 o
  13   1  27        0.35        5.27     35.14 o
 -18   2  27       40.90       24.24     12.58 o
 -16   2  27       15.18       18.87      8.82 o
 -14   2  27       33.35       43.87      8.41 o
 -12   2  27      999.97     1047.09     25.96 o
 -10   2  27       16.83       10.59      6.48 o
  -8   2  27     1557.57     1536.69     35.92 o
  -6   2  27      121.90      128.31     10.38 o
  -4   2  27      157.26      133.14      9.77 o
  -2   2  27      328.89      327.89     17.29 o
   0   2  27      353.77      313.31     14.86 o
   2   2  27        0.19        4.77      6.19 o
   4   2  27      250.82      236.24     14.14 o
   6   2  27       31.00       40.48     14.08 o
   8   2  27      241.10      174.06     20.32 o
  10   2  27       63.05       81.39     17.88 o
  12   2  27       23.27       13.51     17.72 o
 -17   3  27        5.69       12.57     18.31 o
 -15   3  27      104.39       74.93     13.07 o
 -13   3  27        0.74       -5.50      6.56 o
 -11   3  27      284.65      287.05     14.62 o
  -9   3  27      111.67      111.52     10.68 o
  -7   3  27      796.01      758.49     22.79 o
  -5   3  27       77.87      100.68      9.91 o
  -3   3  27       87.55       79.32      9.72 o
  -1   3  27      552.45      567.96     18.90 o
   1   3  27      101.58      101.32     10.74 o
   3   3  27      469.92      416.32     23.18 o
   5   3  27      424.85      457.18     23.77 o
   7   3  27      577.96      538.72     45.99 o
   9   3  27      231.64      217.85     26.65 o
  11   3  27      111.34      129.89     20.28 o
 -16   4  27      373.69      457.90     45.17 o
 -14   4  27      306.87      346.92     22.14 o
 -12   4  27       22.01       41.15      9.70 o
 -10   4  27        0.25       11.05      7.03 o
  -8   4  27       17.33       24.75      7.95 o
  -6   4  27     2014.51     2000.26     44.12 o
  -4   4  27       11.18       17.79      8.29 o
  -2   4  27        7.83        1.89      8.25 o
   0   4  27       32.05       31.00     14.17 o
   2   4  27      178.07      211.09     26.93 o
   4   4  27        7.31        0.03      9.23 o
   6   4  27      312.50      295.54     53.15 o
   8   4  27      434.68      405.06     30.72 o
  10   4  27      105.69      140.72     20.41 o
 -13   5  27        0.27       11.94     11.53 o
 -11   5  27       68.71       48.73     12.45 o
  -9   5  27      128.39      150.53     13.67 o
  -7   5  27      105.88      112.43     14.47 o
  -5   5  27      915.03      915.65     29.70 o
  -3   5  27        8.50       -6.80      8.54 o
  -1   5  27        2.58       -0.12      9.84 o
   1   5  27      206.79      235.93     21.60 o
   3   5  27       25.79       37.17     37.84 o
   5   5  27        1.43       14.02     12.10 o
   7   5  27       64.02       58.65     16.52 o
 -10   6  27       14.20        5.22     11.64 o
  -8   6  27      135.99      177.85     17.95 o
  -6   6  27        1.16       -5.44      8.54 o
  -4   6  27       86.43      100.45     16.78 o
  -2   6  27      289.42      263.96     22.57 o
   0   6  27        9.52       31.13     15.85 o
   2   6  27      153.65      127.95     24.18 o
   4   6  27      231.39      279.90     31.41 o
  -5   7  27       22.96       21.96     18.23 o
  -3   7  27       38.29       46.74     17.49 o
  -1   7  27        2.17       12.00     15.74 o
 -18   0  28       18.80        4.72     13.98 o
 -16   0  28       10.15       25.53      9.98 o
 -14   0  28        8.32       29.71      9.81 o
 -12   0  28       19.96       20.54      9.62 o
 -10   0  28        7.37       -5.49      7.80 o
  -8   0  28     1848.70     1731.62     45.10 o
  -6   0  28      470.08      468.12     20.00 o
  -4   0  28      321.24      298.14     16.99 o
  -2   0  28        3.01       13.29      9.13 o
   0   0  28        2.34        4.26      8.39 o
   2   0  28      254.28      308.05     21.25 o
   4   0  28      259.76      216.29     19.24 o
   6   0  28       22.74       -0.39     10.80 o
   8   0  28      156.93       88.94     21.18 o
  10   0  28      109.19       48.23     25.28 o
  12   0  28        1.85        4.99     22.43 o
 -19   1  28       60.35      124.02     18.88 o
 -17   1  28       53.15       67.80     10.84 o
 -15   1  28       65.98       72.10      9.18 o
 -13   1  28      191.45      201.16     12.44 o
 -11   1  28       17.04       32.88      7.56 o
  -9   1  28       93.98       73.80      8.45 o
  -7   1  28      393.32      452.55     16.50 o
  -5   1  28      595.98      584.40     16.83 o
  -3   1  28        2.30        9.09      5.65 o
  -1   1  28      305.57      320.87     15.02 o
   1   1  28       90.47      117.47     10.84 o
   3   1  28      137.59      148.54     11.87 o
   5   1  28       51.54       52.16      8.89 o
   7   1  28      116.61       92.93     13.99 o
   9   1  28        4.11       11.48     10.04 o
  11   1  28        7.92       11.59     13.06 o
  13   1  28        0.00       13.27     18.78 o
 -18   2  28       21.66       27.88     12.92 o
 -16   2  28       84.39       87.47     17.11 o
 -14   2  28       16.69       21.35      7.88 o
 -12   2  28        1.30       14.95      6.93 o
 -10   2  28      353.31      317.15     14.65 o
  -8   2  28     2704.51     2698.42     42.94 o
  -6   2  28      151.68      128.58     10.33 o
  -4   2  28      203.96      242.58     14.65 o
  -2   2  28       83.39       72.97      8.55 o
   0   2  28        7.69       -3.69      6.21 o
   2   2  28      116.99      155.66     12.11 o
   4   2  28       22.10       33.90      8.16 o
   6   2  28       71.68       55.19     12.44 o
   8   2  28        2.48       -9.09      9.09 o
  10   2  28       27.67       52.75     15.42 o
  12   2  28       18.53       24.29     14.12 o
 -17   3  28        5.33       -1.68     11.38 o
 -15   3  28       45.51       73.06     13.29 o
 -13   3  28       37.52       38.27      9.22 o
 -11   3  28      103.50       94.69      9.34 o
  -9   3  28      840.91      760.95     21.00 o
  -7   3  28      197.28      203.46     12.97 o
  -5   3  28     1169.02     1164.37     32.24 o
  -3   3  28       26.56       25.64      7.50 o
  -1   3  28      107.21      112.20     11.18 o
   1   3  28      384.67      352.61     16.61 o
   3   3  28      106.13      128.70     13.05 o
   5   3  28        3.12        6.57      9.00 o
   7   3  28      236.42      211.09     22.91 o
   9   3  28       56.62       40.42     15.30 o
  11   3  28       18.41       48.43     15.61 o
 -16   4  28       29.29       66.09     30.19 o
 -14   4  28        1.07       21.04     10.86 o
 -12   4  28      228.87      232.45     19.33 o
 -10   4  28       26.87       26.78      7.87 o
  -8   4  28      119.54      116.90     13.26 o
  -6   4  28      666.73      686.96     24.94 o
  -4   4  28      750.51      741.12     24.20 o
  -2   4  28       30.73       37.30     10.02 o
   0   4  28       33.44       38.11     10.39 o
   2   4  28        1.70        1.24      8.03 o
   4   4  28       26.69       41.69     13.97 o
   6   4  28       41.53       43.29     14.89 o
   8   4  28        0.04        7.29     21.55 o
  10   4  28       10.78       42.75     15.73 o
 -13   5  28       30.18       24.15     13.75 o
 -11   5  28        2.68       20.36     14.42 o
  -9   5  28       16.19       14.56      8.78 o
  -7   5  28        4.02        3.36      8.41 o
  -5   5  28       30.62       43.86     11.51 o
  -3   5  28        0.31       -4.35     12.49 o
  -1   5  28      119.43      105.26     16.68 o
   1   5  28      153.54      157.50     16.52 o
   3   5  28       19.29       24.40     15.44 o
   5   5  28       27.66       55.96     27.23 o
   7   5  28        0.09       20.65     13.91 o
 -10   6  28       33.32       49.10     23.28 o
  -8   6  28       37.29       41.92     11.21 o
  -6   6  28        0.13       -4.11      8.57 o
  -4   6  28       20.29       -0.30     11.54 o
  -2   6  28        5.02       29.69     12.49 o
   0   6  28       41.73       29.43     34.23 o
   2   6  28       49.60       50.05     58.68 o
   4   6  28       10.32       29.82     17.66 o
 -17   1  29      177.89      205.04     15.43 o
 -15   1  29      158.58      161.79     12.75 o
 -13   1  29      468.12      427.86     18.38 o
 -11   1  29      849.07      806.71     23.76 o
  -9   1  29      174.16      166.55     12.89 o
  -7   1  29     1625.34     1550.58     30.69 o
  -5   1  29      495.74      494.59     15.86 o
  -3   1  29     1677.80     1625.37     31.91 o
  -1   1  29     1168.03     1151.26     26.77 o
   1   1  29        7.28        4.62      6.37 o
   3   1  29      145.27      167.47     12.76 o
   5   1  29        6.16        0.00      7.08 o
   7   1  29        8.94       17.15     10.09 o
   9   1  29       70.31       45.29     18.03 o
  11   1  29        2.71        4.22     13.48 o
 -18   2  29        0.93        7.40     11.94 o
 -16   2  29        0.05        2.17     11.83 o
 -14   2  29       16.34       20.36      7.85 o
 -12   2  29       60.49       81.88     10.35 o
 -10   2  29      159.92      163.61     18.54 o
  -8   2  29      309.95      383.66     16.15 o
  -6   2  29        1.27       13.30      6.58 o
  -4   2  29       80.73       60.18     11.44 o
  -2   2  29      293.34      272.47     14.65 o
   0   2  29       95.69      110.39     11.00 o
   2   2  29      131.92      145.05     12.41 o
   4   2  29       16.28       18.36      7.66 o
   6   2  29      141.18      108.75     15.55 o
   8   2  29      111.16       79.08     16.56 o
  10   2  29        7.79       12.46     12.84 o
 -17   3  29        8.83       18.42     13.39 o
 -15   3  29      252.97      267.73     32.27 o
 -13   3  29        4.83       21.13      8.08 o
 -11   3  29       14.31       25.34      7.66 o
  -9   3  29       11.82        9.22      6.70 o
  -7   3  29      665.36      676.15     20.58 o
  -5   3  29     1875.30     1980.40     45.52 o
  -3   3  29       10.17       10.61      6.86 o
  -1   3  29      525.44      467.81     18.68 o
   1   3  29       10.91       15.90     10.99 o
   3   3  29        5.82        5.49      8.11 o
   5   3  29        3.83        3.76      8.88 o
   7   3  29       14.86       22.19     12.86 o
   9   3  29       26.82       44.35     15.41 o
 -14   4  29        4.01       29.12     13.03 o
 -12   4  29       61.23       60.73     12.88 o
 -10   4  29       14.20       26.46      8.26 o
  -8   4  29      601.96      612.33     23.85 o
  -6   4  29      322.86      348.32     23.75 o
  -4   4  29     1682.47     1645.74     34.07 o
  -2   4  29        4.60        2.80      8.56 o
   0   4  29       53.56       41.38     11.07 o
   2   4  29       27.51        7.37      8.23 o
   4   4  29      176.91      154.76     20.03 o
   6   4  29       43.12       67.67     16.89 o
   8   4  29       95.06      135.64     20.92 o
 -13   5  29        0.72       22.10     12.53 o
 -11   5  29       19.31        5.76     15.89 o
  -9   5  29       54.57       64.95     11.63 o
  -7   5  29        8.62       -5.49      8.50 o
  -5   5  29        0.01        1.17      9.28 o
  -3   5  29       29.75        4.56     10.94 o
  -1   5  29       30.82       37.25     12.90 o
   1   5  29        0.90        6.34     10.00 o
   3   5  29        0.09        4.95     14.07 o
   5   5  29       20.96       67.08     21.55 o
   7   5  29        0.15       19.87     17.32 o
 -10   6  29       20.88       74.73     30.91 o
  -8   6  29        1.54        2.36      9.04 o
  -6   6  29        9.96       15.67     10.50 o
  -4   6  29       22.11       30.05     13.40 o
  -2   6  29        1.63       10.00     11.77 o
   0   6  29      166.06      202.48     27.34 o
   2   6  29        0.03       -1.52     26.78 o
 -18   0  30        2.78       -9.70     11.49 o
 -16   0  30       16.92       24.71     13.47 o
 -14   0  30      216.65      255.30     23.32 o
 -12   0  30      630.48      585.44     26.62 o
 -10   0  30      199.69      186.70     17.78 o
  -8   0  30     2102.56     2103.30     52.53 o
  -6   0  30       63.16      104.20     15.12 o
  -4   0  30      138.48      149.58     16.64 o
  -2   0  30     2290.48     2176.91     54.62 o
   0   0  30       12.34       -8.32      8.32 o
   2   0  30      215.49      177.55     18.86 o
   4   0  30      549.39      522.57     27.47 o
   6   0  30       44.81       33.45     26.55 o
   8   0  30      357.67      349.29     42.40 o
  10   0  30       54.33       19.10     25.91 o
 -17   1  30       46.96       50.22     12.42 o
 -15   1  30        9.51        8.78      7.97 o
 -13   1  30      180.78      174.38     13.70 o
 -11   1  30      555.56      474.49     18.81 o
  -9   1  30      306.53      278.92     15.75 o
  -7   1  30      919.32      994.62     30.77 o
  -5   1  30       99.09       92.39      9.62 o
  -3   1  30      361.70      348.73     20.50 o
  -1   1  30      205.13      280.90     14.90 o
   1   1  30       27.38       16.43      6.98 o
   3   1  30        2.65        9.26      6.81 o
   5   1  30        7.55       -7.85      7.85 o
   7   1  30      297.30      322.50     22.25 o
   9   1  30       47.97       49.76     15.54 o
  11   1  30       35.38       14.32     14.74 o
 -16   2  30       68.32       58.47     13.31 o
 -14   2  30      249.46      294.55     17.51 o
 -12   2  30        0.69        2.70      7.04 o
 -10   2  30      388.96      397.99     18.03 o
  -8   2  30      641.65      691.92     20.51 o
  -6   2  30      595.99      549.45     18.46 o
  -4   2  30       27.81       27.25      7.86 o
  -2   2  30      127.45      154.99     15.49 o
   0   2  30       50.53       56.15      9.07 o
   2   2  30       99.31      112.18     12.11 o
   4   2  30       47.19       57.76      9.72 o
   6   2  30       23.09       22.97     10.83 o
   8   2  30      105.76      116.24     19.10 o
  10   2  30       38.36       32.96     15.41 o
 -15   3  30       25.84       27.01     37.05 o
 -13   3  30       30.14       27.37      8.81 o
 -11   3  30       55.81       37.02     11.96 o
  -9   3  30        0.70        7.89      7.11 o
  -7   3  30      461.21      441.16     22.36 o
  -5   3  30       22.14       45.79      8.72 o
  -3   3  30      111.46      109.61     12.45 o
  -1   3  30        0.59        9.09      9.68 o
   1   3  30       19.71       14.35      8.28 o
   3   3  30       81.44       74.96     11.88 o
   5   3  30       49.92       29.71     11.03 o
   7   3  30        3.09       17.01     13.83 o
   9   3  30        5.09       39.25     15.84 o
 -14   4  30       78.71       96.17     21.79 o
 -12   4  30       74.60      102.11     18.31 o
 -10   4  30       93.66      121.71     16.01 o
  -8   4  30      328.38      353.18     18.23 o
  -6   4  30        0.05       -2.53      7.55 o
  -4   4  30      317.16      383.03     20.03 o
  -2   4  30       10.00       32.70     10.60 o
   0   4  30        0.33        4.69      8.97 o
   2   4  30      362.40      315.87     24.16 o
   4   4  30      128.00      168.61     21.38 o
   6   4  30        6.40       34.18     24.34 o
   8   4  30        8.32        1.59     13.11 o
 -11   5  30       16.97       30.93     12.04 o
  -9   5  30       97.67      104.55     14.02 o
  -7   5  30       11.08        0.05      9.04 o
  -5   5  30      126.09      111.27     19.75 o
  -3   5  30        1.57       -7.67      9.69 o
  -1   5  30       57.74       44.09     12.46 o
   1   5  30       89.02      103.44     17.34 o
   3   5  30       78.59       48.38     18.64 o
   5   5  30        0.28       21.96     18.34 o
  -8   6  30       20.64       21.44     10.52 o
  -6   6  30       62.12       53.09     18.27 o
  -4   6  30       88.54       86.64     28.21 o
  -2   6  30        3.37        4.35     11.55 o
   0   6  30       24.29       52.96     37.84 o
   2   6  30        4.38       -3.45     15.87 o
 -17   1  31       38.51       49.21     11.96 o
 -15   1  31       18.77       30.08      9.32 o
 -13   1  31       11.80        5.42      8.12 o
 -11   1  31        6.07       15.74      7.77 o
  -9   1  31       91.73       81.95     13.04 o
  -7   1  31       12.69       25.68      7.79 o
  -5   1  31      905.37      879.73     25.86 o
  -3   1  31      416.11      395.50     17.38 o
  -1   1  31      371.75      321.91     16.13 o
   1   1  31      440.99      474.10     18.55 o
   3   1  31        0.13        4.33      7.10 o
   5   1  31       96.52       67.60     11.58 o
   7   1  31      196.77      171.55     18.35 o
   9   1  31      270.14      289.62     58.10 o
  11   1  31       18.88      -14.29     22.19 o
 -16   2  31       88.61      109.84     19.25 o
 -14   2  31       26.49       39.11     10.02 o
 -12   2  31      221.04      196.82     14.22 o
 -10   2  31     1062.04      990.64     27.27 o
  -8   2  31        5.79       17.23      7.65 o
  -6   2  31       74.31       84.34     10.30 o
  -4   2  31     1376.86     1392.63     33.30 o
  -2   2  31      418.59      409.98     18.23 o
   0   2  31       30.93       47.91      9.19 o
   2   2  31       44.08       71.71     10.06 o
   4   2  31        5.41       10.78      9.14 o
   6   2  31      213.64      169.11     18.38 o
   8   2  31      231.77      215.14     27.61 o
  10   2  31       13.50       31.03     15.40 o
 -15   3  31      185.87      232.05     24.16 o
 -13   3  31       66.53       71.10     21.28 o
 -11   3  31        9.32       20.26      8.89 o
  -9   3  31        1.11       -0.63      6.89 o
  -7   3  31       10.64        4.24      7.25 o
  -5   3  31      473.25      468.65     18.76 o
  -3   3  31       18.90        5.62      8.04 o
  -1   3  31        6.95        4.70      7.99 o
   1   3  31        0.16       -2.76      7.41 o
   3   3  31      228.21      193.20     18.46 o
   5   3  31        2.00       10.72     10.25 o
   7   3  31      451.32      394.57     29.80 o
   9   3  31      120.31      120.36     20.95 o
 -14   4  31       93.65      141.22     20.54 o
 -12   4  31       24.67       31.33     10.73 o
 -10   4  31      123.45      122.62     13.65 o
  -8   4  31      229.80      268.87     18.15 o
  -6   4  31        0.00        3.73      7.81 o
  -4   4  31       92.27      121.15     14.08 o
  -2   4  31        3.79       -2.85      8.95 o
   0   4  31       29.64       34.87     11.21 o
   2   4  31      127.69      159.16     22.53 o
   4   4  31       16.10       49.13     14.59 o
   6   4  31       17.81       26.36     14.53 o
 -11   5  31      103.17      128.09     18.17 o
  -9   5  31       34.95       40.58     12.48 o
  -7   5  31        0.80        6.82      9.44 o
  -5   5  31       10.24       -0.17     10.99 o
  -3   5  31       99.88       96.87     14.97 o
  -1   5  31        5.26       13.60     10.43 o
   1   5  31        4.34        3.26     11.53 o
   3   5  31        4.12       -0.89     14.83 o
   5   5  31        0.90       -1.44     16.55 o
  -6   6  31       82.98       37.17     14.69 o
  -4   6  31       42.30       57.06     14.82 o
  -2   6  31        3.50       10.94     12.05 o
   0   6  31       57.09       69.91     27.74 o
 -16   0  32        7.58        7.13     17.20 o
 -14   0  32        3.04       23.02     13.17 o
 -12   0  32       15.30        8.30     12.21 o
 -10   0  32       14.90       33.64     13.49 o
  -8   0  32      790.84      808.10     49.29 o
  -6   0  32       43.46       29.55     16.20 o
  -4   0  32      123.54      128.93     16.61 o
  -2   0  32      207.62      239.09     20.50 o
   0   0  32       32.72       24.75     12.37 o
   2   0  32      227.08      196.81     20.57 o
   4   0  32       13.49       25.64     12.00 o
   6   0  32        0.63      -11.87     11.87 o
   8   0  32      355.31      353.90     34.97 o
  10   0  32      400.11      395.27     56.74 o
 -17   1  32        0.72       10.40     10.12 o
 -15   1  32        4.45        5.89      9.81 o
 -13   1  32       33.99       23.64      9.75 o
 -11   1  32      157.49      190.54     14.49 o
  -9   1  32      769.90      836.85     25.54 o
  -7   1  32      271.97      281.01     20.01 o
  -5   1  32        1.46       18.92      7.94 o
  -3   1  32       75.98       77.18     10.32 o
  -1   1  32       16.18       21.76      7.91 o
   1   1  32      105.36       79.87     10.43 o
   3   1  32       52.85       38.20      8.91 o
   5   1  32       16.43       16.21      9.49 o
   7   1  32       13.59       15.25     12.34 o
   9   1  32        1.51       14.39     20.09 o
 -16   2  32       65.22       63.64     17.39 o
 -14   2  32       70.49       73.45     13.08 o
 -12   2  32      582.51      584.58     23.75 o
 -10   2  32        1.59       31.11      8.62 o
  -8   2  32      487.42      480.85     18.79 o
  -6   2  32      100.94       87.97     10.70 o
  -4   2  32        0.42       13.91      8.23 o
  -2   2  32       11.00       16.00      7.40 o
   0   2  32        5.28       -1.75      6.61 o
   2   2  32        0.57       -5.90      6.90 o
   4   2  32       66.42       52.59     11.18 o
   6   2  32       94.97       88.57     15.43 o
   8   2  32       27.54       13.99     13.62 o
 -15   3  32       16.32        2.50     12.62 o
 -13   3  32        0.89       -2.30     15.09 o
 -11   3  32       55.46       40.32     11.64 o
  -9   3  32        0.00       -5.61      6.92 o
  -7   3  32       60.98       73.35     10.24 o
  -5   3  32      276.22      275.97     17.47 o
  -3   3  32       47.50       31.82      9.37 o
  -1   3  32        1.88       -7.69      7.69 o
   1   3  32      118.60      113.06     12.61 o
   3   3  32       21.27       41.88     12.27 o
   5   3  32       91.56       84.67     14.29 o
   7   3  32        0.10        8.72     13.49 o
 -12   4  32       14.96       30.03     11.10 o
 -10   4  32       13.14       11.01      9.17 o
  -8   4  32        4.74       -2.94      8.92 o
  -6   4  32       37.94       44.60     11.42 o
  -4   4  32      169.10      212.37     21.89 o
  -2   4  32       16.66       -7.08     10.55 o
   0   4  32       15.80       16.72     17.04 o
   2   4  32      104.34      110.60     18.08 o
   4   4  32      154.37      101.21     26.15 o
   6   4  32        4.87        5.58     12.98 o
 -11   5  32      110.01      139.12     18.66 o
  -9   5  32       43.43       78.54     12.93 o
  -7   5  32       88.64      107.28     14.88 o
  -5   5  32       67.91       64.27     15.80 o
  -3   5  32        0.78        7.40     11.26 o
  -1   5  32       13.06       11.02     10.83 o
   1   5  32       72.21       89.66     22.32 o
   3   5  32       58.66       22.06     21.44 o
  -4   6  32       62.42       45.96     26.63 o
 -15   1  33       17.91       19.73     10.72 o
 -13   1  33        0.11       -3.57      9.77 o
 -11   1  33      271.14      277.81     16.84 o
  -9   1  33       92.39      101.51     11.94 o
  -7   1  33       17.54       17.73      8.33 o
  -5   1  33       24.15       35.82     10.16 o
  -3   1  33       21.46       12.65      7.35 o
  -1   1  33       53.81       30.68      8.56 o
   1   1  33       20.62       19.58      7.98 o
   3   1  33       73.73       84.69     10.99 o
   5   1  33        7.53        5.23      8.71 o
   7   1  33        2.75        2.86     13.12 o
   9   1  33       13.94       29.46     13.96 o
 -16   2  33      115.21      114.27     23.06 o
 -14   2  33       50.73       64.48     13.61 o
 -12   2  33       10.21       40.33     12.03 o
 -10   2  33       26.39       38.38     14.30 o
  -8   2  33      244.51      259.14     15.24 o
  -6   2  33       54.24       79.75     11.59 o
  -4   2  33       94.37       73.18     11.54 o
  -2   2  33        1.75        1.09      8.35 o
   0   2  33       25.52       13.71      8.25 o
   2   2  33        8.64       -6.86      6.86 o
   4   2  33      109.03      142.37     14.92 o
   6   2  33       29.57       45.48     13.02 o
   8   2  33        4.13        7.93     14.01 o
 -15   3  33        0.12      -16.09     16.09 o
 -13   3  33       81.68      109.64     23.36 o
 -11   3  33        8.06        8.51     10.00 o
  -9   3  33      122.79       93.54     13.12 o
  -7   3  33        8.16       16.15      8.25 o
  -5   3  33      501.01      441.91     25.89 o
  -3   3  33       45.53       42.04     10.71 o
  -1   3  33       60.90       60.58     11.40 o
   1   3  33       12.17       20.20      8.99 o
   3   3  33        3.53        1.76      9.67 o
   5   3  33        8.52       13.90     12.14 o
   7   3  33      203.00      187.52     24.35 o
 -12   4  33       54.81       54.35     13.09 o
 -10   4  33        8.75        9.51      9.24 o
  -8   4  33       15.91       29.92     10.16 o
  -6   4  33       26.02       41.73     13.44 o
  -4   4  33     1108.05     1063.25     46.50 o
  -2   4  33        9.65       22.56     11.27 o
   0   4  33       29.77       63.32     13.26 o
   2   4  33        0.04       -9.28     10.41 o
   4   4  33      158.45      176.28     23.26 o
   6   4  33        6.54        8.35     14.99 o
  -9   5  33       38.94       41.02     12.28 o
  -7   5  33        2.33        6.89     13.24 o
  -5   5  33       13.16       35.24     13.39 o
  -3   5  33      214.95      216.62     22.90 o
  -1   5  33        5.62        5.85     12.20 o
   1   5  33        2.01        2.37     16.84 o
   3   5  33       32.97       52.48     20.08 o
 -16   0  34        3.29       15.53     20.29 o
 -14   0  34       14.64       -6.18     17.99 o
 -12   0  34       42.27       45.25     22.43 o
 -10   0  34       60.37       63.62     17.40 o
  -8   0  34       90.30       98.02     19.56 o
  -6   0  34        2.15       -0.43     21.99 o
  -4   0  34       42.23       61.69     13.73 o
  -2   0  34        3.02       22.52     10.68 o
   0   0  34      610.68      541.01     29.64 o
   2   0  34        0.03        5.18     10.67 o
   4   0  34        3.88       -7.97     10.36 o
   6   0  34      127.99      125.54     23.56 o
   8   0  34        8.84       23.59     19.01 o
 -15   1  34      122.21      145.37     21.77 o
 -13   1  34       21.65       26.31     11.21 o
 -11   1  34       17.28        0.93     17.16 o
  -9   1  34       85.18      114.53     14.39 o
  -7   1  34       73.08       97.29     12.00 o
  -5   1  34       26.59       28.78     12.70 o
  -3   1  34        2.05       19.02      8.09 o
  -1   1  34        7.21       -1.16      7.34 o
   1   1  34       23.91       22.57      8.39 o
   3   1  34       20.55       32.52      9.34 o
   5   1  34      107.91      109.17     24.15 o
   7   1  34       20.30        3.73     17.45 o
   9   1  34      103.42      145.10     35.18 o
 -14   2  34        8.19       25.12     12.31 o
 -12   2  34       25.69       32.76     12.38 o
 -10   2  34      108.07       91.54     15.99 o
  -8   2  34      136.12      136.69     14.08 o
  -6   2  34      277.92      351.36     23.98 o
  -4   2  34      102.93      100.48     12.85 o
  -2   2  34       29.32       42.01     10.62 o
   0   2  34      209.95      208.63     15.33 o
   2   2  34       75.75       68.89     11.02 o
   4   2  34       36.95       62.35     12.17 o
   6   2  34        0.08       -6.86     10.98 o
   8   2  34       17.88       14.70     13.34 o
 -13   3  34       24.94       51.77     12.47 o
 -11   3  34       78.65       73.59     20.51 o
  -9   3  34       33.82       34.24     10.71 o
  -7   3  34      450.50      420.35     26.59 o
  -5   3  34        1.37       13.39     10.23 o
  -3   3  34      251.23      259.99     19.97 o
  -1   3  34        2.91       -1.02      9.90 o
   1   3  34       24.05       10.59     10.41 o
   3   3  34        5.16       27.83     15.88 o
   5   3  34       80.02       70.41     17.27 o
   7   3  34       18.12       48.81     16.57 o
 -12   4  34        1.01       16.27     11.09 o
 -10   4  34       21.16       26.86     10.81 o
  -8   4  34        2.39       20.67     14.00 o
  -6   4  34       55.92       61.22     14.73 o
  -4   4  34      484.53      564.65     31.43 o
  -2   4  34       66.64       72.19     13.93 o
   0   4  34        2.99        3.13     10.47 o
   2   4  34       10.63       11.88     12.17 o
   4   4  34        5.38        2.81     16.84 o
  -7   5  34       70.56       67.22     15.74 o
  -5   5  34        9.49       24.76     13.15 o
  -3   5  34        3.81       -2.56     12.12 o
  -1   5  34        1.28       -1.18     16.68 o
   1   5  34        0.00        2.78     16.12 o
 -15   1  35      159.95      239.11     44.38 o
 -13   1  35       60.69       94.22     19.19 o
 -11   1  35      109.80       84.16     18.63 o
  -9   1  35       69.61       61.55     17.64 o
  -7   1  35      211.75      228.17     18.35 o
  -5   1  35        7.18       18.05      8.99 o
  -3   1  35        0.99        4.75      7.74 o
  -1   1  35      259.39      276.22     16.88 o
   1   1  35      309.77      292.32     19.38 o
   3   1  35       68.38       55.95     10.48 o
   5   1  35        0.49        1.44     10.82 o
   7   1  35        0.93       -8.46     13.90 o
 -14   2  35        2.05       18.36     14.34 o
 -12   2  35       11.80        4.93     11.34 o
 -10   2  35      137.84      106.59     20.73 o
  -8   2  35       79.65       86.76     20.36 o
  -6   2  35      339.08      335.95     19.74 o
  -4   2  35      151.10      163.92     15.25 o
  -2   2  35      493.05      498.59     23.12 o
   0   2  35       97.43      106.08     12.17 o
   2   2  35      145.32      137.58     13.62 o
   4   2  35        0.81       15.11      9.64 o
   6   2  35        4.40        6.53     11.00 o
 -13   3  35      178.37      220.62     35.38 o
 -11   3  35       47.09       81.54     15.75 o
  -9   3  35        0.99        3.62     13.53 o
  -7   3  35       95.79       80.63     16.46 o
  -5   3  35       56.30       50.65     22.82 o
  -3   3  35     1165.84     1236.87     39.23 o
  -1   3  35       16.85       26.69     11.08 o
   1   3  35       16.06        3.23     10.26 o
   3   3  35        0.50        8.11     16.48 o
   5   3  35       36.16       45.35     19.69 o
 -10   4  35       20.56       28.43     12.33 o
  -8   4  35       47.44       57.76     19.22 o
  -6   4  35      383.83      347.35     28.43 o
  -4   4  35       14.90       32.13     14.15 o
  -2   4  35      112.64      102.68     18.06 o
   0   4  35       11.79       17.35     12.91 o
   2   4  35        7.75        0.66     12.48 o
  -5   5  35       15.54       23.37     12.92 o
  -3   5  35        1.38       28.82     14.17 o
  -1   5  35       51.94       52.01     21.68 o
 -14   0  36        0.63       22.43     18.46 o
 -12   0  36        0.02       21.87     20.13 o
 -10   0  36      271.99      242.96     36.69 o
  -8   0  36       23.92       14.82     21.00 o
  -6   0  36       58.22       28.96     16.22 o
  -4   0  36       44.52       39.33     12.98 o
  -2   0  36      433.61      474.42     35.00 o
   0   0  36      346.45      285.91     25.61 o
   2   0  36        0.00       -7.38     11.21 o
   4   0  36       13.30      -11.18     14.82 o
   6   0  36       95.70      107.74     23.63 o
 -13   1  36       44.77       47.19     16.48 o
 -11   1  36        2.35        0.67     13.13 o
  -9   1  36      311.34      281.45     34.19 o
  -7   1  36      130.63      129.11     22.86 o
  -5   1  36      373.69      389.57     21.15 o
  -3   1  36       24.82       50.26     11.03 o
  -1   1  36       37.61       41.61      9.74 o
   1   1  36       66.97       79.55     12.10 o
   3   1  36        0.26       16.91     10.04 o
   5   1  36        1.62       -9.95     10.59 o
   7   1  36        0.64        3.67     11.09 o
 -14   2  36       55.20       50.31     18.06 o
 -12   2  36        4.15       -9.89     12.90 o
 -10   2  36        1.14       32.49     26.74 o
  -8   2  36        7.31       -8.31     12.97 o
  -6   2  36      973.28     1053.00     39.81 o
  -4   2  36       40.29       40.88     12.28 o
  -2   2  36       41.62       53.11     24.41 o
   0   2  36        1.19        9.21      8.90 o
   2   2  36        0.00       -1.40      9.13 o
   4   2  36       51.62       61.88     14.64 o
   6   2  36       17.45       35.51     13.42 o
 -11   3  36       64.56       88.55     18.09 o
  -9   3  36       26.92       32.03     15.37 o
  -7   3  36       24.19        0.69     12.07 o
  -5   3  36      106.69       83.27     16.46 o
  -3   3  36      381.50      428.94     66.19 o
  -1   3  36       14.26       13.19     11.82 o
   1   3  36       13.93       13.85     12.16 o
   3   3  36      114.95      134.58     19.79 o
   5   3  36       24.21       40.57     25.36 o
 -10   4  36        0.01        0.28     13.33 o
  -8   4  36       15.34       36.06     13.57 o
  -6   4  36      126.15      101.33     19.00 o
  -4   4  36       17.31       18.69     14.01 o
  -2   4  36      133.35      136.78     19.70 o
   0   4  36       66.59       91.41     18.91 o
   2   4  36       18.30       35.15     14.66 o
 -13   1  37        0.18       14.49     19.02 o
 -11   1  37      131.27      110.70     21.41 o
  -9   1  37      221.13      259.65     68.66 o
  -7   1  37        6.07       13.65     15.45 o
  -5   1  37      394.53      480.77     29.26 o
  -3   1  37       60.47       83.74     14.39 o
  -1   1  37       17.86       17.21      8.68 o
   1   1  37       45.58       18.36      9.66 o
   3   1  37       20.41       -6.35      8.93 o
   5   1  37        0.40       -8.38     10.93 o
 -12   2  37       16.75       27.98     19.06 o
 -10   2  37       40.41       46.76     16.60 o
  -8   2  37      127.84      111.76     21.93 o
  -6   2  37       13.20       68.16     19.78 o
  -4   2  37       36.59       35.88     13.99 o
  -2   2  37      421.56      405.50     24.86 o
   0   2  37       32.52       19.90     12.38 o
   2   2  37       19.64       27.64     12.11 o
   4   2  37        3.41       12.94     11.32 o
 -11   3  37       23.42       57.34     24.53 o
  -9   3  37       25.19       43.65     20.60 o
  -7   3  37        1.32       12.44     12.19 o
  -5   3  37      213.13      174.23     21.78 o
  -3   3  37       53.32       27.77     14.27 o
  -1   3  37       85.95      125.90     19.28 o
   1   3  37        1.07       15.33     13.70 o
   3   3  37       15.04       30.30     14.41 o
  -8   4  37      148.49      163.22     20.72 o
  -6   4  37       15.66       34.22     14.68 o
  -4   4  37       41.84       34.13     13.74 o
  -2   4  37        1.69       27.55     13.55 o
   0   4  37      131.19      132.25     21.02 o
 -12   0  38       59.80       53.65     24.72 o
 -10   0  38        1.64        1.90     22.19 o
  -8   0  38      203.42      230.52     38.99 o
  -6   0  38        7.82       -2.77     21.48 o
  -4   0  38      158.01      197.32     36.06 o
  -2   0  38       32.63       59.04     18.70 o
   0   0  38      275.40      303.80     32.63 o
   2   0  38       18.04        5.65     17.66 o
   4   0  38        6.62      -12.06     15.49 o
 -13   1  38        0.88        4.18     22.94 o
 -11   1  38       78.09       93.87     20.18 o
  -9   1  38        0.37        8.57     14.95 o
  -7   1  38      140.08      146.51     23.98 o
  -5   1  38       29.56       45.95     17.28 o
  -3   1  38        1.84        5.06     16.27 o
  -1   1  38       22.03       12.63     10.77 o
   1   1  38       29.69       33.05     14.42 o
   3   1  38        0.19        7.95     11.32 o
   5   1  38       24.45       -6.29     16.56 o
 -12   2  38       11.88       20.94     16.04 o
 -10   2  38      133.82      134.02     28.25 o
  -8   2  38       10.32        1.52     15.39 o
  -6   2  38      254.68      276.70     24.52 o
  -4   2  38       90.06       84.52     17.44 o
  -2   2  38       27.59       62.45     38.22 o
   0   2  38       15.98       22.69     14.28 o
   2   2  38        4.09        7.61     17.71 o
   4   2  38        0.69       -3.32     13.51 o
  -9   3  38       48.32       76.43     20.37 o
  -7   3  38       97.20      122.15     26.07 o
  -5   3  38       20.72       22.61     12.84 o
  -3   3  38      165.96      205.62     23.56 o
  -1   3  38        0.04       -8.01     11.97 o
   1   3  38        7.06        3.88     12.39 o
  -4   4  38      115.08      110.20     23.07 o
 -11   1  39        0.50       22.74     15.39 o
  -9   1  39        0.00        7.10     14.78 o
  -7   1  39        0.46        5.97     15.58 o
  -5   1  39       76.14      141.87     32.25 o
  -3   1  39       29.71       75.64     16.50 o
  -1   1  39        0.01       -2.57     10.10 o
   1   1  39       95.50      110.94     16.47 o
   3   1  39       10.59       11.46     11.60 o
 -10   2  39       34.83       35.01     17.54 o
  -8   2  39      113.03      167.01     27.70 o
  -6   2  39      148.22      167.20     21.54 o
  -4   2  39       33.27       46.99     16.49 o
  -2   2  39       22.46       22.95     13.93 o
   0   2  39       44.58        9.32     11.68 o
   2   2  39       70.01       67.55     15.41 o
  -7   3  39       48.59       58.98     17.15 o
  -5   3  39        6.67        8.68     13.54 o
  -3   3  39      211.30      228.58     24.92 o
  -1   3  39       21.81       21.86     14.41 o
 -10   0  40        1.80      -17.91     19.10 o
  -8   0  40       23.27       14.98     23.61 o
  -6   0  40      265.26      383.22     47.78 o
  -4   0  40       20.24       51.51     27.10 o
  -2   0  40       85.36       62.30     20.88 o
   0   0  40      111.42      183.88     36.02 o
   2   0  40       55.62      -16.14     16.14 o
  -9   1  40       17.81       24.78     17.17 o
  -7   1  40       47.44       65.03     19.79 o
  -5   1  40       57.50       95.19     22.14 o
  -3   1  40       60.13       79.99     17.21 o
  -1   1  40       88.51       88.01     19.07 o
   1   1  40       28.27       45.49     13.91 o
  -8   2  40       25.67       74.30     20.41 o
  -6   2  40       33.81       51.77     19.52 o
  -4   2  40       34.73      117.61     22.42 o
  -2   2  40       13.00       17.53     15.28 o
   0   2  40        0.06       -3.50     12.20 o
  -7   1  41       14.57        7.55     15.59 o
  -5   1  41       19.67       30.14     18.60 o
  -3   1  41        1.47       11.87     13.06 o
  -1   1  41       58.98       45.76     15.95 o
  -6   2  41       19.94        6.56     17.42 o
  -4   2  41       78.64      142.16     21.48 o
  -6   0  42      126.13      118.79     33.04 o
  -4   0  42       20.49       -6.10     21.79 o
 
